# Supplementary material for: The SET Domain Proteins SUVH2 and SUVH9 Are Required for Pol V Occupancy at RNA-Directed DNA Methylation Loci
Source: PLoS Genet. 2014 Jan 22;10(1):e1003948. doi: 10.1371/journal.pgen.1003948 (PMC3898904; doi:10.1371/journal.pgen.1003948)
Supplement: Table S1 — Summary of small RNA deep sequencing data. (XLS) [file pgen.1003948.s007.xls]

## Sheet: Sheet1
Table S1. Summary of small RNA deep sequencing data.
Sample	Raw reads	Mapped reads	Mapped ratio
WT	6304323	4526626	0.718019
nrpd1	5610863	4290247	0.764632
nrpe1	4637184	3240865	0.698886
dms3	3875605	2680608	0.691662
suvh2	4331877	2963405	0.684093
suvh9	3747615	2624252	0.700246
suvh2suvh9	3996298	2574598	0.644246
