# Supplementary material for: The SET Domain Proteins SUVH2 and SUVH9 Are Required for Pol V Occupancy at RNA-Directed DNA Methylation Loci
Source: PLoS Genet. 2014 Jan 22;10(1):e1003948. doi: 10.1371/journal.pgen.1003948 (PMC3898904; doi:10.1371/journal.pgen.1003948)
Supplement: Table S2 — Numbers of Pol IV-dependent siRNA reads in 500-bp windows of the Arabidopsis genome in each ecotype. (XLS) [file pgen.1003948.s008.xls]

## Sheet: Sheet1
Table S2. Numbers of Pol IV-dependent siRNA reads in 500-bp windows of the Arabidopsis genome in each ecotype.
Chromosome position	WT	nrpd1	nrpe1	dms3	suvh2	suvh9	suvh2suvh9	Annotation
Chr1_1_500	530	0	200	100	205	834	178
Chr1_501_1000	406	0	92	63	192	442	73
Chr1_17001_17500	488	0	83	63	236	34	147	AT1TE00025||ATREP3||RC/Helitron;
Chr1_17501_18000	801	0	166	220	728	506	225	AT1TE00025||ATREP3||RC/Helitron;
Chr1_18001_18500	2019	9	237	358	1602	1707	687	AT1TE00025||ATREP3||RC/Helitron;AT1TE00030||ATHATN7||DNA/HAT;
Chr1_18501_19000	265	6	52	55	327	194	155
Chr1_44501_45000	941	2	21	48	577	1036	159
Chr1_55501_56000	448	0	49	7	722	274	85	AT1TE00150||SIMPLEHAT1||DNA/HAT;
Chr1_56001_56500	231	4	240	171	323	259	198	AT1TE00150||SIMPLEHAT1||DNA/HAT;
Chr1_77001_77500	1798	4	259	205	415	1768	275	AT1TE00220||TA11||LINE/L1;
Chr1_238001_238500	161	0	231	111	145	129	167
Chr1_239001_239500	247	0	49	22	84	377	27
Chr1_256001_256500	183	0	46	59	178	106	46	AT1TE00825||ATHPOGON3||DNA/Pogo;
Chr1_257501_258000	980	4	151	175	806	586	376	AT1TE00840||AT9NMU1||DNA/MuDR;
Chr1_258001_258500	1986	13	734	790	1933	2534	1297	AT1TE00840||AT9NMU1||DNA/MuDR;
Chr1_258501_259000	793	4	80	41	566	438	182
Chr1_291501_292000	450	4	37	41	101	541	42
Chr1_292001_292500	494	2	777	563	428	651	636
Chr1_372501_373000	234	0	0	0	16	224	3
Chr1_423001_423500	503	0	46	26	229	739	58	AT1TE01370||ARNOLDY1||DNA/MuDR;
Chr1_423501_424000	706	4	141	123	408	865	124	AT1TE01370||ARNOLDY1||DNA/MuDR;
Chr1_424001_424500	335	4	77	44	202	339	85
Chr1_431001_431500	1842	11	49	74	2152	1893	555	AT1TE01395||SIMPLEGUY1||DNA/Harbinger;
Chr1_431501_432000	1221	2	398	335	1815	830	823	AT1TE01400||TAG2||DNA/HAT;
Chr1_433001_433500	2615	2	475	335	1815	3170	769	AT1TE01405||ATLINE1A||LINE/L1;
Chr1_433501_434000	315	0	46	22	195	194	89
Chr1_499001_499500	273	0	61	93	293	140	62	AT1TE01615||ATREP3||RC/Helitron;
Chr1_499501_500000	1097	4	345	343	1329	704	450	AT1TE01615||ATREP3||RC/Helitron;
Chr1_500001_500500	1232	4	283	309	1184	1028	497	AT1TE01615||ATREP3||RC/Helitron;
Chr1_500501_501000	2754	11	283	421	1751	1890	613	AT1TE01615||ATREP3||RC/Helitron;
Chr1_501001_501500	386	0	70	55	195	72	108	AT1TE01620||ATREP3||RC/Helitron;
Chr1_512501_513000	1108	46	172	208	938	1413	357	proteincoding:AT1G02470;AT1TE01665||ATMU3N1||DNA/MuDR;
Chr1_513001_513500	125	2	12	7	121	87	23	proteincoding:AT1G02470;
Chr1_540501_541000	1261	6	132	78	816	724	361	AT1TE01755||HELITRONY1A||RC/Helitron;
Chr1_549501_550000	927	2	104	33	411	1146	116
Chr1_550001_550500	1148	0	95	52	506	1646	116
Chr1_550501_551000	574	0	55	59	249	929	73
Chr1_587501_588000	1588	6	120	123	1201	1992	602	AT1TE01910||ATREP2||RC/Helitron;
Chr1_634001_634500	516	0	0	7	718	624	34
Chr1_639501_640000	251	0	92	29	195	194	50	AT1TE02075||ARNOLDY1||DNA/MuDR;
Chr1_640001_640500	187	0	83	41	222	175	54	AT1TE02075||ARNOLDY1||DNA/MuDR;
Chr1_640501_641000	159	0	80	37	209	198	50	AT1TE02075||ARNOLDY1||DNA/MuDR;
Chr1_670501_671000	163	0	33	22	64	243	11
Chr1_696001_696500	307	2	24	82	273	106	89	AT1TE02265||ATREP1||RC/Helitron;
Chr1_696501_697000	2975	4	141	100	1876	1242	939	AT1TE02265||ATREP1||RC/Helitron;
Chr1_697001_697500	603	0	61	93	239	377	85	AT1TE02270||ATREP10D||RC/Helitron;
Chr1_758501_759000	1780	6	169	205	1079	2796	528	AT1TE02465||ATREP5||RC/Helitron;
Chr1_759001_759500	832	6	166	175	718	773	252	AT1TE02465||ATREP5||RC/Helitron;
Chr1_759501_760000	1150	13	490	406	954	1177	497	AT1TE02465||ATREP5||RC/Helitron;
Chr1_760001_760500	1290	9	407	283	1201	933	493	AT1TE02465||ATREP5||RC/Helitron;
Chr1_781001_781500	673	2	77	52	226	777	46	AT1TE02540||ATREP15||RC/Helitron;
Chr1_781501_782000	658	4	154	100	408	708	159	AT1TE02540||ATREP15||RC/Helitron;
Chr1_791501_792000	622	2	77	44	273	891	85
Chr1_792001_792500	1031	2	95	52	364	1295	85	proteincoding:AT1G03240;
Chr1_822001_822500	148	2	15	7	87	301	11	AT1TE02690||ATREP5||RC/Helitron;
Chr1_888501_889000	247	2	43	18	107	270	42
Chr1_889001_889500	914	4	123	126	472	1181	147
Chr1_944001_944500	227	2	123	111	249	266	135
Chr1_1160001_1160500	1245	6	37	29	563	1051	170	AT1TE03785||ATREP11A||RC/Helitron;
Chr1_1160501_1161000	187	0	145	70	168	179	73	AT1TE03785||ATREP11A||RC/Helitron;
Chr1_1184501_1185000	72	2	6	70	50	213	3	AT1TE03860||ATHPOGON1||DNA/Pogo;
Chr1_1194001_1194500	214	2	15	22	182	186	19	AT1TE03900||ATREP10D||RC/Helitron;
Chr1_1194501_1195000	479	4	83	48	350	342	178	AT1TE03900||ATREP10D||RC/Helitron;
Chr1_1195001_1195500	2182	2	33	37	981	2107	252
Chr1_1249501_1250000	368	2	77	67	222	415	85
Chr1_1250001_1250500	892	2	135	100	445	1272	132
Chr1_1250501_1251000	1356	4	178	119	658	1829	174
Chr1_1276001_1276500	225	0	15	7	121	152	34	AT1TE04165||ATREP7||RC/Helitron;
Chr1_1276501_1277000	1064	9	18	3	624	255	190
Chr1_1286501_1287000	205	2	18	11	97	110	31	AT1TE04205||ATREP5||RC/Helitron;
Chr1_1289001_1289500	1095	2	141	119	593	1406	182	proteincoding:AT1G04625;
Chr1_1430001_1430500	1464	4	132	108	1882	838	594	AT1TE04665||SIMPLEGUY1||DNA/Harbinger;
Chr1_1430501_1431000	3907	9	336	346	3921	4168	939	AT1TE04675||TAG2||DNA/HAT;
Chr1_1441501_1442000	888	2	357	395	1292	1360	757	AT1TE04710||ATDNAI27T9B||DNA/MuDR;
Chr1_1442501_1443000	143	6	231	201	172	160	283	AT1TE04715||ATDNAI27T9B||DNA/MuDR;
Chr1_1443501_1444000	139	2	206	138	134	95	186
Chr1_1444001_1444500	214	0	240	201	330	320	190	AT1TE04725||ATDNAI27T9B||DNA/MuDR;
Chr1_1445001_1445500	167	0	21	11	77	140	23
Chr1_1445501_1446000	243	6	30	59	161	339	50
Chr1_1446001_1446500	121	2	33	22	64	114	27
Chr1_1476501_1477000	589	2	30	29	799	548	132
Chr1_1522501_1523000	351	4	49	55	246	381	73
Chr1_1523001_1523500	245	0	52	11	145	194	34
Chr1_1592501_1593000	201	0	3	11	87	209	27	AT1TE05225||HELITRONY3||RC/Helitron;
Chr1_1598001_1598500	530	0	132	74	300	651	108
Chr1_1613001_1613500	446	2	30	48	479	449	108	AT1TE05280||ATREP16||DNA/MuDR;
Chr1_1613501_1614000	132	6	308	164	242	209	167	AT1TE05280||ATREP16||DNA/MuDR;
Chr1_1614501_1615000	459	0	12	11	367	590	27
Chr1_1617501_1618000	558	0	111	82	350	659	201
Chr1_1705501_1706000	134	0	30	63	128	285	42	AT1TE05585||ATREP11||RC/Helitron;
Chr1_1729001_1729500	172	2	33	26	60	228	27
Chr1_1876001_1876500	196	0	61	55	195	152	54	proteincoding:AT1G06148;AT1TE06140||ARNOLD3||DNA/MuDR;
Chr1_1876501_1877000	141	2	37	41	104	182	31	proteincoding:AT1G06148;
Chr1_1882001_1882500	567	0	3	0	30	495	3
Chr1_1975001_1975500	859	6	166	201	890	811	209	AT1TE06470||ATHATN7||DNA/HAT;
Chr1_1975501_1976000	463	2	323	227	647	369	318	AT1TE06470||ATHATN7||DNA/HAT;
Chr1_1976001_1976500	821	6	120	179	705	503	283	AT1TE06480||ATREP3||RC/Helitron;
Chr1_1976501_1977000	459	2	163	167	394	236	201	AT1TE06480||ATREP3||RC/Helitron;
Chr1_2157001_2157500	1177	4	580	526	793	1939	621	AT1TE07050||ATCOPIA58||LTR/Copia;
Chr1_2157501_2158000	229	0	148	111	185	213	143	proteincoding:AT1G07025;
Chr1_2233501_2234000	201	0	18	11	121	160	19
Chr1_2234001_2234500	989	6	293	287	1008	838	287	AT1TE07300||ATREP3||RC/Helitron;
Chr1_2234501_2235000	625	0	212	220	614	304	240	AT1TE07300||ATREP3||RC/Helitron;
Chr1_2340001_2340500	291	2	6	3	107	281	7
Chr1_2415501_2416000	426	2	70	67	178	403	54	AT1TE07880||ATLINE1;
Chr1_2473001_2473500	2240	11	157	141	1073	1192	489	proteincoding:AT1G07980;
Chr1_2531501_2532000	1709	4	92	67	1913	1428	62	AT1TE08240||TAG2||DNA/HAT;
Chr1_2534501_2535000	600	2	425	451	536	621	427
Chr1_2587001_2587500	1321	6	157	175	1127	1543	536	AT1TE08420||ATREP2||RC/Helitron;
Chr1_2587501_2588000	980	2	107	171	654	495	322	AT1TE08420||ATREP2||RC/Helitron;
Chr1_2588001_2588500	519	2	24	41	377	331	62	AT1TE08430||ATREP2||RC/Helitron;
Chr1_2657501_2658000	698	2	58	11	226	739	81
Chr1_2788001_2788500	256	2	15	3	94	125	15	AT1TE09080||VANDAL14||DNA/MuDR;
Chr1_2788501_2789000	967	6	222	208	779	929	225	AT1TE09080||VANDAL14||DNA/MuDR;
Chr1_2794001_2794500	307	2	459	261	334	262	310	AT1TE09080||VANDAL14||DNA/MuDR;
Chr1_2794501_2795000	187	0	256	193	202	152	240	AT1TE09080||VANDAL14||DNA/MuDR;
Chr1_2795001_2795500	256	2	428	350	327	156	306	AT1TE09080||VANDAL14||DNA/MuDR;
Chr1_2796501_2797000	236	6	515	387	357	224	291	AT1TE09080||VANDAL14||DNA/MuDR;
Chr1_2798501_2799000	134	2	323	175	215	87	163	AT1TE09080||VANDAL14||DNA/MuDR;
Chr1_2800501_2801000	1146	2	163	223	796	1638	411
Chr1_2986001_2986500	525	0	67	89	350	533	205	AT1TE09700||ATREP2||RC/Helitron;
Chr1_2986501_2987000	360	2	24	29	209	148	112	proteincoding:AT1G09245;AT1TE09705||VANDAL8||DNA/MuDR;
Chr1_2993501_2994000	123	0	101	67	107	205	62
Chr1_3023501_3024000	1011	9	200	134	647	643	264	AT1TE09820||ATREP6||RC/Helitron;
Chr1_3024001_3024500	1122	0	95	67	573	1417	213	AT1TE09820||ATREP6||RC/Helitron;
Chr1_3062001_3062500	269	0	3	3	53	137	0
Chr1_3063501_3064000	702	0	6	11	452	495	112
Chr1_3073001_3073500	220	2	46	33	215	179	100	AT1TE09970||ATREP3||RC/Helitron;AT1TE09975||ATHATN7||DNA/HAT;
Chr1_3073501_3074000	1871	4	111	231	1275	1192	435	AT1TE09970||ATREP3||RC/Helitron;
Chr1_3074001_3074500	362	0	141	126	330	156	135	AT1TE09970||ATREP3||RC/Helitron;
Chr1_3074501_3075000	249	0	58	52	188	45	85	AT1TE09970||ATREP3||RC/Helitron;
Chr1_3250501_3251000	399	0	49	74	178	201	38	AT1TE10560||ATREP1||RC/Helitron;
Chr1_3251001_3251500	1743	11	182	115	1383	1718	695	AT1TE10565||HELITRONY3||RC/Helitron;
Chr1_3342501_3343000	468	4	33	33	323	301	104	AT1TE10865||ATREP13||RC/Helitron;
Chr1_3343001_3343500	81	0	21	22	151	83	3	AT1TE10875||ATREP3||RC/Helitron;
Chr1_3360501_3361000	596	4	83	74	209	499	139	AT1TE10935||ATCOPIA78||LTR/Copia;
Chr1_3362001_3362500	189	0	3	7	60	201	3
Chr1_3412501_3413000	284	0	21	33	229	175	89
Chr1_3413001_3413500	1217	9	154	119	975	796	551	AT1TE11105||HELITRONY3||RC/Helitron;
Chr1_3413501_3414000	622	0	160	205	705	506	310	AT1TE11110||ATREP3||RC/Helitron;
Chr1_3414001_3414500	1102	2	320	246	1046	1082	349	AT1TE11110||ATREP3||RC/Helitron;
Chr1_3414501_3415000	395	4	104	74	377	201	81	proteincoding:AT1G10400;
Chr1_3427501_3428000	455	0	52	44	145	453	34
Chr1_3497501_3498000	461	0	86	123	330	518	116	proteincoding:AT1G10586;AT1TE11380||HELITRONY1E||RC/Helitron;
Chr1_3498001_3498500	134	2	18	33	104	114	50	proteincoding:AT1G10586;AT1TE11380||HELITRONY1E||RC/Helitron;
Chr1_3498501_3499000	282	2	24	29	118	182	31	proteincoding:AT1G10586;
Chr1_3546501_3547000	658	2	12	37	401	426	170
Chr1_3547501_3548000	1042	2	80	78	664	903	326
Chr1_3573001_3573500	695	0	9	3	47	434	0	AT1TE11630||ATREP10B||RC/Helitron;
Chr1_3730001_3730500	198	0	0	0	57	201	0
Chr1_3762001_3762500	287	0	30	85	148	243	34	AT1TE12230||HELITRONY1E||RC/Helitron;
Chr1_3762501_3763000	1338	2	191	193	995	922	489	AT1TE12240||ATREP2||RC/Helitron;
Chr1_3771001_3771500	413	2	58	74	199	262	77	AT1TE12275||ATREP10D||RC/Helitron;
Chr1_3771501_3772000	145	0	0	14	60	102	38	AT1TE12275||ATREP10D||RC/Helitron;
Chr1_3780501_3781000	1731	4	197	123	843	1592	268	proteincoding:AT1G11270;AT1TE12295||ATCOPIA78||LTR/Copia;
Chr1_3781001_3781500	1670	6	320	246	516	1684	279	proteincoding:AT1G11270;AT1TE12295||ATCOPIA78||LTR/Copia;
Chr1_3781501_3782000	123	0	212	123	236	148	186	proteincoding:AT1G11270;AT1TE12295||ATCOPIA78||LTR/Copia;
Chr1_3782001_3782500	130	0	237	119	175	163	182	proteincoding:AT1G11270;AT1TE12295||ATCOPIA78||LTR/Copia;
Chr1_3784501_3785000	145	0	203	171	145	194	236	proteincoding:AT1G11270;AT1TE12295||ATCOPIA78||LTR/Copia;
Chr1_3785001_3785500	1681	4	234	179	890	1539	326	proteincoding:AT1G11270;AT1TE12295||ATCOPIA78||LTR/Copia;
Chr1_3785501_3786000	1606	6	101	100	357	1569	159	proteincoding:AT1G11270;
Chr1_3825501_3826000	355	0	182	89	701	228	252	AT1TE12430||ARNOLDY1||DNA/MuDR;
Chr1_3826001_3826500	419	2	543	249	496	209	287	AT1TE12430||ARNOLDY1||DNA/MuDR;
Chr1_3826501_3827000	483	2	604	290	641	240	349	AT1TE12430||ARNOLDY1||DNA/MuDR;
Chr1_3827001_3827500	384	4	484	167	573	205	299	AT1TE12430||ARNOLDY1||DNA/MuDR;
Chr1_3892001_3892500	569	0	15	7	53	590	7
Chr1_3910501_3911000	300	0	21	3	158	83	27	proteincoding:AT1G11620;
Chr1_3919501_3920000	282	4	3	7	97	259	3
Chr1_3920001_3920500	227	0	9	0	50	163	0
Chr1_3933001_3933500	2003	58	30	283	2584	1676	1293
Chr1_3980001_3980500	671	0	21	29	317	544	0	proteincoding:AT1G11785;
Chr1_4061501_4062000	397	2	126	115	151	133	73
Chr1_4093001_4093500	914	0	49	59	462	636	66	AT1TE13310||HELITRONY3||RC/Helitron;
Chr1_4093501_4094000	1676	48	2150	2730	2932	2831	2311	AT1TE13310||HELITRONY3||RC/Helitron;
Chr1_4094001_4094500	1800	4	274	179	1693	2492	357
Chr1_4110001_4110500	1376	9	527	425	1339	1611	858	AT1TE13365||AT9NMU1||DNA/MuDR;
Chr1_4110501_4111000	1961	4	422	492	1623	1657	765	AT1TE13365||AT9NMU1||DNA/MuDR;
Chr1_4111001_4111500	192	0	253	115	320	80	163	AT1TE13375||ARNOLDY1||DNA/MuDR;
Chr1_4111501_4112000	313	9	370	167	394	175	260	AT1TE13375||ARNOLDY1||DNA/MuDR;
Chr1_4112001_4112500	448	9	490	302	664	160	318	AT1TE13375||ARNOLDY1||DNA/MuDR;
Chr1_4112501_4113000	410	4	419	235	887	251	353	AT1TE13375||ARNOLDY1||DNA/MuDR;
Chr1_4209001_4209500	1217	23	225	238	1025	1482	532	AT1TE13690||ATMU3N1||DNA/MuDR;
Chr1_4209501_4210000	355	9	52	37	425	365	97
Chr1_4329501_4330000	205	2	9	0	111	121	42	AT1TE14085||ATMU4||DNA/MuDR;
Chr1_4334001_4334500	269	4	215	298	458	281	205
Chr1_4406001_4406500	2739	16	1249	1469	6236	1714	2155	AT1TE14315||META1||LTR/Copia;
Chr1_4406501_4407000	174	4	197	149	246	255	174	AT1TE14315||META1||LTR/Copia;
Chr1_4407001_4407500	669	4	401	324	725	826	497	AT1TE14315||META1||LTR/Copia;
Chr1_4407501_4408000	320	6	185	220	347	281	221	AT1TE14315||META1||LTR/Copia;
Chr1_4408001_4408500	609	6	484	361	620	636	365	AT1TE14315||META1||LTR/Copia;
Chr1_4408501_4409000	269	0	225	167	290	228	139	AT1TE14315||META1||LTR/Copia;
Chr1_4409001_4409500	161	0	148	70	165	121	108	AT1TE14315||META1||LTR/Copia;
Chr1_4409501_4410000	167	0	74	82	172	68	112	AT1TE14315||META1||LTR/Copia;
Chr1_4410001_4410500	280	4	49	78	269	72	54	AT1TE14315||META1||LTR/Copia;
Chr1_4410501_4411000	1575	9	416	417	1687	849	559	AT1TE14315||META1||LTR/Copia;
Chr1_4411001_4411500	3247	18	212	190	6907	1291	1037
Chr1_4415501_4416000	349	0	101	41	182	354	50
Chr1_4494001_4494500	121	4	219	126	111	87	120
Chr1_4525001_4525500	181	0	3	0	151	236	11	proteincoding:AT1G13245;
Chr1_4583001_4583500	1484	6	138	74	1332	731	543	AT1TE14865||ATREP2||RC/Helitron;
Chr1_4658001_4658500	379	2	0	3	47	221	0	AT1TE15090||ATREP10D||RC/Helitron;
Chr1_4682001_4682500	808	2	49	26	512	1112	85
Chr1_4685501_4686000	309	2	138	82	195	354	112
Chr1_4770001_4770500	2021	11	348	552	1430	2476	683	AT1TE15445||ATREP2||RC/Helitron;
Chr1_4770501_4771000	384	2	12	14	131	110	54
Chr1_4773001_4773500	163	2	6	3	57	224	3
Chr1_4785001_4785500	148	0	12	0	101	76	15	AT1TE15510||ATREP3||RC/Helitron;
Chr1_4785501_4786000	870	2	293	317	823	647	368	AT1TE15510||ATREP3||RC/Helitron;
Chr1_4786001_4786500	1656	6	283	290	1272	1108	508	AT1TE15510||ATREP3||RC/Helitron;
Chr1_4786501_4787000	1610	9	398	384	1481	1417	516	AT1TE15510||ATREP3||RC/Helitron;
Chr1_4787001_4787500	287	0	37	26	330	137	77	AT1TE15510||ATREP3||RC/Helitron;
Chr1_4860001_4860500	322	0	6	7	6	323	3
Chr1_4896501_4897000	329	2	3	0	185	285	19
Chr1_4966501_4967000	748	4	64	33	340	491	100	AT1TE16080||ATREP6||RC/Helitron;
Chr1_4992501_4993000	282	0	175	156	161	327	147
Chr1_5056001_5056500	1553	4	27	55	1025	1112	314
Chr1_5091501_5092000	22	2	0	0	0	118	15	proteincoding:AT1G14780;
Chr1_5098001_5098500	136	0	3	52	209	148	7
Chr1_5098501_5099000	441	0	253	283	701	445	217	AT1TE16500||VANDAL6||DNA/MuDR;
Chr1_5099001_5099500	258	0	225	156	485	205	194
Chr1_5100501_5101000	227	0	145	126	418	190	186	proteincoding:AT1G14800;
Chr1_5101501_5102000	896	4	740	552	1211	1124	850	proteincoding:AT1G14800;
Chr1_5171501_5172000	424	0	58	37	64	373	34
Chr1_5198501_5199000	247	2	15	7	60	144	15
Chr1_5285001_5285500	936	2	21	52	512	868	198
Chr1_5391001_5391500	128	0	3	0	226	53	11	AT1TE17415||BRODYAGA2||DNA/MuDR;
Chr1_5391501_5392000	437	0	33	44	438	628	85	AT1TE17415||BRODYAGA2||DNA/MuDR;
Chr1_5392501_5393000	673	4	111	119	637	910	182
Chr1_5437001_5437500	435	0	61	85	448	285	201	AT1TE17555||ATREP1||RC/Helitron;
Chr1_5437501_5438000	622	0	70	108	266	472	73	AT1TE17560||HELITRONY1D||RC/Helitron;
Chr1_5531001_5531500	161	0	0	11	118	121	34	AT1TE17875||ATREP2A||RC/Helitron;
Chr1_5531501_5532000	342	0	27	41	222	179	104
Chr1_5657001_5657500	112	0	37	18	195	91	69	AT1TE18285||ATREP13||RC/Helitron;
Chr1_5657501_5658000	452	0	77	85	334	506	186	AT1TE18295||ATREP10B||RC/Helitron;
Chr1_5658001_5658500	198	0	111	85	172	198	100	AT1TE18295||ATREP10B||RC/Helitron;
Chr1_5658501_5659000	329	4	296	216	398	442	233	AT1TE18295||ATREP10B||RC/Helitron;
Chr1_5679001_5679500	801	9	450	458	718	773	462	AT1TE18370||TAG2||DNA/HAT;
Chr1_5681501_5682000	1811	9	24	70	2024	1352	11
Chr1_5700001_5700500	1935	0	373	317	1349	1707	695
Chr1_5700501_5701000	1910	0	342	339	1457	1337	710
Chr1_5701001_5701500	1363	0	314	324	958	1120	501
Chr1_5701501_5702000	819	2	234	167	749	739	349
Chr1_5702001_5702500	859	0	74	89	371	655	178
Chr1_5798501_5799000	150	0	3	11	91	91	31
Chr1_5799001_5799500	1177	2	132	93	739	731	326
Chr1_5862501_5863000	249	0	9	11	114	160	69	AT1TE18955||ATREP2||RC/Helitron;
Chr1_5863001_5863500	1515	4	169	216	1012	1592	477	proteincoding:AT1G17147;AT1TE18955||ATREP2||RC/Helitron;
Chr1_5899001_5899500	1033	2	107	167	820	510	361	AT1TE19090||ATREP2||RC/Helitron;
Chr1_5899501_5900000	1667	6	30	37	1116	1295	260
Chr1_5911501_5912000	698	2	129	171	651	906	252	AT1TE19130||ATMU3||DNA/MuDR;
Chr1_5916001_5916500	583	0	333	317	614	834	310	AT1TE19130||ATMU3||DNA/MuDR;
Chr1_5958501_5959000	1084	11	589	443	860	1478	578	AT1TE19270||ATLINE1;
Chr1_5965001_5965500	159	0	3	0	43	201	7	AT1TE19285||SIMPLEHAT2||DNA/HAT;
Chr1_5965501_5966000	2423	44	2224	2760	4039	3574	2862	AT1TE19285||SIMPLEHAT2||DNA/HAT;
Chr1_5966001_5966500	1643	32	1913	2238	3205	2766	2276	AT1TE19285||SIMPLEHAT2||DNA/HAT;
Chr1_5970501_5971000	2776	9	416	294	2385	2027	990
Chr1_5974501_5975000	598	0	40	52	867	1017	34
Chr1_5975001_5975500	357	0	188	190	482	472	120
Chr1_6074501_6075000	103	0	3	0	50	64	15	AT1TE19635||ATREP13||RC/Helitron;
Chr1_6075001_6075500	125	0	27	26	155	99	34	AT1TE19635||ATREP13||RC/Helitron;
Chr1_6102501_6103000	243	2	37	26	107	304	58	proteincoding:AT1G17745;AT1TE19730||ATREP5||RC/Helitron;
Chr1_6156001_6156500	174	0	9	7	111	278	7	AT1TE19910||VANDAL2N1||DNA/MuDR;
Chr1_6156501_6157000	883	6	163	216	1130	704	458	AT1TE19910||VANDAL2N1||DNA/MuDR;
Chr1_6157001_6157500	229	2	438	317	357	262	411	AT1TE19910||VANDAL2N1||DNA/MuDR;
Chr1_6158001_6158500	112	6	135	119	215	148	139	AT1TE19910||VANDAL2N1||DNA/MuDR;
Chr1_6158501_6159000	2290	2	138	246	3016	1406	1242
Chr1_6197501_6198000	474	2	475	332	617	743	485
Chr1_6210501_6211000	231	2	18	14	134	213	54	proteincoding:AT1G18050;
Chr1_6211001_6211500	229	4	333	283	266	301	244	proteincoding:AT1G18050;
Chr1_6211501_6212000	366	0	339	276	344	400	271	proteincoding:AT1G18060;
Chr1_6218501_6219000	4952	16	419	503	3398	3780	1627	AT1TE20110||ATREP2||RC/Helitron;
Chr1_6219001_6219500	141	2	6	3	118	83	11
Chr1_6233501_6234000	315	0	9	22	192	285	58	AT1TE20180||ATREP10D||RC/Helitron;
Chr1_6234001_6234500	287	2	37	70	165	156	89	AT1TE20180||ATREP10D||RC/Helitron;
Chr1_6234501_6235000	304	11	37	26	340	171	128	AT1TE20180||ATREP10D||RC/Helitron;
Chr1_6235001_6235500	300	0	27	41	202	243	62	AT1TE20180||ATREP10D||RC/Helitron;
Chr1_6236501_6237000	636	11	552	376	927	525	532	proteincoding:AT1G18130;AT1TE20195||ARNOLDY2||DNA/MuDR;
Chr1_6237001_6237500	249	6	256	130	408	121	217	proteincoding:AT1G18130;AT1TE20195||ARNOLDY2||DNA/MuDR;
Chr1_6237501_6238000	207	0	95	52	253	110	151	proteincoding:AT1G18130;
Chr1_6263001_6263500	379	0	67	14	273	167	19
Chr1_6273501_6274000	1831	9	40	59	2017	1333	15	AT1TE20325||TAG2||DNA/HAT;AT1TE20315||TAG2||DNA/HAT;
Chr1_6275501_6276000	346	0	447	458	317	392	365	AT1TE20315||TAG2||DNA/HAT;
Chr1_6276001_6276500	658	9	237	231	610	544	209
Chr1_6302501_6303000	815	2	379	354	529	1436	380	proteincoding:AT1G18310;AT1TE20410||ATCOPIA58||LTR/Copia;
Chr1_6303001_6303500	201	0	49	55	94	236	62	proteincoding:AT1G18310;
Chr1_6403001_6403500	106	0	27	41	91	53	50	AT1TE20745||ATREP14||RC/Helitron;
Chr1_6403501_6404000	342	2	33	41	327	381	54	AT1TE20755||ATREP6||RC/Helitron;
Chr1_6404501_6405000	271	0	21	7	202	140	50	AT1TE20755||ATREP6||RC/Helitron;
Chr1_6426001_6426500	640	0	12	11	84	388	11
Chr1_6454501_6455000	896	0	92	48	428	903	116	AT1TE20925||SIMPLEHAT2||DNA/HAT;
Chr1_6455001_6455500	1281	37	2005	2152	2584	2240	1608	AT1TE20925||SIMPLEHAT2||DNA/HAT;
Chr1_6455501_6456000	1409	20	922	1346	2129	1806	1363	AT1TE20925||SIMPLEHAT2||DNA/HAT;
Chr1_6470001_6470500	759	2	37	44	506	636	205
Chr1_6473001_6473500	340	4	67	41	148	442	66	proteincoding:AT1G18770;
Chr1_6514001_6514500	86	0	0	0	40	30	0	AT1TE21130||ATREP1||RC/Helitron;
Chr1_6514501_6515000	167	0	12	33	50	144	31	AT1TE21130||ATREP1||RC/Helitron;
Chr1_6515001_6515500	1369	0	46	33	914	503	407	proteincoding:AT1G18870;
Chr1_6538001_6538500	3503	16	166	205	7531	1451	1165	AT1TE21210||META1||LTR/Copia;
Chr1_6538501_6539000	1466	9	379	350	1636	868	563	AT1TE21210||META1||LTR/Copia;
Chr1_6539001_6539500	265	2	58	74	293	68	58	AT1TE21210||META1||LTR/Copia;
Chr1_6539501_6540000	231	6	86	115	242	175	143	AT1TE21210||META1||LTR/Copia;
Chr1_6540001_6540500	220	0	182	138	263	133	205	AT1TE21210||META1||LTR/Copia;
Chr1_6540501_6541000	351	0	308	197	323	323	186	AT1TE21210||META1||LTR/Copia;
Chr1_6541001_6541500	536	4	450	335	583	529	334	AT1TE21210||META1||LTR/Copia;
Chr1_6541501_6542000	419	6	274	253	347	339	268	AT1TE21210||META1||LTR/Copia;
Chr1_6542001_6542500	563	9	364	279	664	743	423	AT1TE21210||META1||LTR/Copia;
Chr1_6542501_6543000	165	4	172	149	199	221	170	AT1TE21210||META1||LTR/Copia;
Chr1_6543001_6543500	4855	25	1527	1727	9870	2873	3266	AT1TE21210||META1||LTR/Copia;
Chr1_6574501_6575000	75	2	15	18	145	64	23	AT1TE21310||ATN9;
Chr1_6575001_6575500	541	0	86	160	597	503	229
Chr1_6589501_6590000	477	0	475	249	668	514	322
Chr1_6592501_6593000	81	0	209	138	161	148	104
Chr1_6593001_6593500	428	4	166	111	485	464	85	AT1TE21370||ATREP10D||RC/Helitron;
Chr1_6615001_6615500	110	0	43	7	50	64	23
Chr1_6640501_6641000	304	0	49	48	219	259	81
Chr1_6657001_6657500	408	2	253	223	516	354	287	proteincoding:AT1G19260;
Chr1_6657501_6658000	225	2	151	152	283	320	97	proteincoding:AT1G19260;
Chr1_6660001_6660500	170	0	80	14	182	140	34
Chr1_6704001_6704500	2233	9	462	440	3499	1707	1044	AT1TE21710||META1||LTR/Copia;
Chr1_6704501_6705000	181	0	98	78	188	87	66	AT1TE21710||META1||LTR/Copia;
Chr1_6705001_6705500	170	4	43	41	192	45	42	AT1TE21710||META1||LTR/Copia;
Chr1_6705501_6706000	203	0	104	82	185	121	104	AT1TE21710||META1||LTR/Copia;
Chr1_6706001_6706500	256	0	268	156	300	209	186	AT1TE21710||META1||LTR/Copia;
Chr1_6706501_6707000	364	2	259	227	317	301	198	AT1TE21710||META1||LTR/Copia;
Chr1_6707001_6707500	205	4	219	205	286	373	147	AT1TE21710||META1||LTR/Copia;
Chr1_6707501_6708000	715	6	431	402	691	861	462	AT1TE21710||META1||LTR/Copia;
Chr1_6708001_6708500	145	6	209	93	242	190	186	AT1TE21710||META1||LTR/Copia;
Chr1_6708501_6709000	289	2	367	384	371	327	353	AT1TE21710||META1||LTR/Copia;
Chr1_6709001_6709500	4458	18	382	470	9715	2568	2011
Chr1_6709501_6710000	298	2	74	70	377	259	100	proteincoding:AT1G19394;proteincoding:AT1G19396;
Chr1_6715001_6715500	598	0	3	3	739	659	11	proteincoding:AT1G19410;AT1TE21725||RP1;
Chr1_6717501_6718000	245	0	24	7	138	121	3
Chr1_6718001_6718500	189	2	24	26	296	167	7
Chr1_6720501_6721000	231	4	27	18	340	163	0
Chr1_6722501_6723000	490	2	9	7	499	285	11
Chr1_6736001_6736500	512	0	234	261	526	198	229	AT1TE21790||ATREP3||RC/Helitron;
Chr1_6736501_6737000	1208	6	138	257	921	956	384	AT1TE21790||ATREP3||RC/Helitron;
Chr1_6743001_6743500	698	6	330	193	1130	525	368	AT1TE21805||SIMPLEHAT1||DNA/HAT;
Chr1_6743501_6744000	231	0	348	242	374	228	170	AT1TE21805||SIMPLEHAT1||DNA/HAT;
Chr1_6759501_6760000	318	2	3	14	239	346	31	proteincoding:AT1G19520;
Chr1_6906001_6906500	2642	97	37	488	3472	2183	1635
Chr1_7023501_7024000	304	2	101	52	381	476	116	proteincoding:AT1G20280;AT1TE22695||ATMU6N1||DNA/MuDR;
Chr1_7024001_7024500	289	4	215	160	286	422	182	AT1TE22695||ATMU6N1||DNA/MuDR;
Chr1_7025001_7025500	223	0	0	0	0	0	7
Chr1_7035001_7035500	424	0	74	52	195	95	85	AT1TE22750||ATREP3||RC/Helitron;
Chr1_7035501_7036000	1296	2	154	182	772	514	252	AT1TE22750||ATREP3||RC/Helitron;
Chr1_7036001_7036500	1104	9	212	238	998	1036	427	AT1TE22750||ATREP3||RC/Helitron;
Chr1_7036501_7037000	3086	4	456	432	3253	3982	858	AT1TE22750||ATREP3||RC/Helitron;
Chr1_7037001_7037500	848	4	114	220	597	1089	190	AT1TE22760||ARNOLDY2||DNA/MuDR;
Chr1_7065501_7066000	145	0	215	201	165	129	167
Chr1_7077501_7078000	812	2	3	0	219	834	81
Chr1_7132501_7133000	375	2	24	33	141	278	50	AT1TE23070||ATREP19||DNA;
Chr1_7201501_7202000	125	2	98	41	104	209	66	AT1TE23270||TNAT1A||DNA;
Chr1_7227501_7228000	247	0	6	11	53	213	3	AT1TE23355||ATREP2||RC/Helitron;
Chr1_7241001_7241500	896	0	0	3	816	884	77	AT1TE23395||RP1;
Chr1_7251501_7252000	1029	0	0	7	296	579	0
Chr1_7255001_7255500	618	6	283	246	728	659	532	proteincoding:AT1G20860;AT1TE23420||VANDAL1N1||DNA/MuDR;
Chr1_7255501_7256000	170	0	157	193	226	163	194	proteincoding:AT1G20860;AT1TE23420||VANDAL1N1||DNA/MuDR;
Chr1_7256001_7256500	123	0	151	82	138	144	139	proteincoding:AT1G20860;AT1TE23420||VANDAL1N1||DNA/MuDR;
Chr1_7256501_7257000	280	2	259	167	357	312	225	proteincoding:AT1G20860;AT1TE23420||VANDAL1N1||DNA/MuDR;
Chr1_7257001_7257500	450	6	123	82	563	522	198	proteincoding:AT1G20860;
Chr1_7281501_7282000	673	2	21	52	455	823	167	AT1TE23505||ATREP5||RC/Helitron;
Chr1_7282001_7282500	430	4	104	104	469	331	170	AT1TE23505||ATREP5||RC/Helitron;
Chr1_7282501_7283000	737	2	552	361	772	975	388	AT1TE23505||ATREP5||RC/Helitron;
Chr1_7283001_7283500	1005	6	447	346	914	1295	450	AT1TE23505||ATREP5||RC/Helitron;
Chr1_7283501_7284000	1804	13	623	488	1677	1345	706	AT1TE23505||ATREP5||RC/Helitron;
Chr1_7344001_7344500	267	2	3	0	161	205	89
Chr1_7352501_7353000	879	2	95	141	583	1265	268	AT1TE23740||VANDAL14||DNA/MuDR;
Chr1_7353001_7353500	751	6	1110	869	944	964	796	AT1TE23740||VANDAL14||DNA/MuDR;
Chr1_7354501_7355000	181	4	407	242	259	133	213	AT1TE23740||VANDAL14||DNA/MuDR;
Chr1_7358001_7358500	216	2	441	305	300	148	271	AT1TE23740||VANDAL14||DNA/MuDR;
Chr1_7358501_7359000	212	0	296	235	246	171	275	AT1TE23740||VANDAL14||DNA/MuDR;
Chr1_7359001_7359500	234	0	388	238	253	209	264	AT1TE23740||VANDAL14||DNA/MuDR;
Chr1_7364501_7365000	479	6	249	231	485	358	205	AT1TE23740||VANDAL14||DNA/MuDR;
Chr1_7365001_7365500	795	2	74	59	469	727	93
Chr1_7365501_7366000	622	2	6	18	448	784	69
Chr1_7392001_7392500	492	4	21	22	523	811	112	AT1TE23830||VANDAL13||DNA/MuDR;
Chr1_7393001_7393500	1000	2	40	26	1194	1387	190
Chr1_7541001_7541500	349	2	12	11	23	259	3
Chr1_7604501_7605000	989	0	24	18	232	1360	15
Chr1_7665501_7666000	229	2	9	7	23	293	3
Chr1_7714501_7715000	1950	4	191	145	816	1699	268	AT1TE24850||ATCOPIA78||LTR/Copia;
Chr1_7715001_7715500	788	2	27	37	148	1021	54	proteincoding:AT1G21940;AT1TE24850||ATCOPIA78||LTR/Copia;
Chr1_7717001_7717500	371	0	30	14	202	213	69	AT1TE24850||ATCOPIA78||LTR/Copia;
Chr1_7717501_7718000	1380	6	203	160	556	1166	236	AT1TE24850||ATCOPIA78||LTR/Copia;
Chr1_7718001_7718500	170	0	277	186	232	179	201	AT1TE24850||ATCOPIA78||LTR/Copia;
Chr1_7718501_7719000	110	0	231	123	182	148	143	AT1TE24850||ATCOPIA78||LTR/Copia;
Chr1_7721501_7722000	132	0	182	149	161	144	205	AT1TE24850||ATCOPIA78||LTR/Copia;
Chr1_7722001_7722500	2721	9	231	182	965	2652	322	AT1TE24850||ATCOPIA78||LTR/Copia;
Chr1_7725001_7725500	1829	2	80	48	1491	1935	229	AT1TE24855||HELITRONY3||RC/Helitron;
Chr1_7725501_7726000	1071	13	1030	1171	1903	1695	1320	proteincoding:AT1G21960;
Chr1_7761001_7761500	375	0	98	156	350	320	229	AT1TE24955||AT9NMU1||DNA/MuDR;
Chr1_7761501_7762000	2028	11	715	779	1960	2549	1297	AT1TE24955||AT9NMU1||DNA/MuDR;
Chr1_7762001_7762500	888	4	89	41	614	457	205
Chr1_7766001_7766500	296	0	104	7	53	247	77	AT1TE24975||ATSINE2A||SINE;
Chr1_7833501_7834000	156	0	3	14	97	95	38	AT1TE25210||ATREP7||RC/Helitron;
Chr1_7834001_7834500	187	0	0	0	50	205	0
Chr1_7936501_7937000	527	2	0	0	226	442	0
Chr1_7960001_7960500	338	0	490	305	577	457	334	AT1TE25615||ATDNA2T9B||DNA/MuDR;
Chr1_7960501_7961000	2324	20	3779	2622	3752	2076	2427	AT1TE25615||ATDNA2T9B||DNA/MuDR;
Chr1_7961001_7961500	605	9	163	164	610	442	248
Chr1_7976001_7976500	229	0	98	70	182	232	77	AT1TE25655||ATHPOGON3||DNA/Pogo;
Chr1_7985001_7985500	4195	16	567	828	2767	7122	1095	AT1TE25685||SIMPLEHAT2||DNA/HAT;
Chr1_7985501_7986000	2140	53	2795	3588	4076	3860	3161	AT1TE25685||SIMPLEHAT2||DNA/HAT;
Chr1_7986001_7986500	2449	6	561	402	1970	3086	590
Chr1_8016001_8016500	576	0	3	44	340	224	174
Chr1_8016501_8017000	1318	4	43	63	685	1025	415
Chr1_8114501_8115000	404	0	74	33	215	148	62	AT1TE26120||ATREP3||RC/Helitron;
Chr1_8115001_8115500	459	6	123	126	496	373	213	AT1TE26120||ATREP3||RC/Helitron;
Chr1_8115501_8116000	2195	2	388	481	1781	1291	718	AT1TE26120||ATREP3||RC/Helitron;
Chr1_8116001_8116500	3581	11	589	630	3860	4622	1110	AT1TE26120||ATREP3||RC/Helitron;
Chr1_8116501_8117000	1031	0	361	339	1228	640	419	AT1TE26125||ATREP1||RC/Helitron;
Chr1_8154001_8154500	223	0	0	3	40	137	11
Chr1_8169501_8170000	320	0	18	11	134	228	27	AT1TE26305||ATREP7||RC/Helitron;
Chr1_8189501_8190000	338	2	15	11	165	99	46	AT1TE26370||ATREP2A||RC/Helitron;
Chr1_8190001_8190500	1016	4	67	70	776	788	287	AT1TE26370||ATREP2A||RC/Helitron;
Chr1_8201001_8201500	1018	0	86	123	641	735	357
Chr1_8205001_8205500	296	2	145	130	533	247	295
Chr1_8235501_8236000	391	0	15	11	239	133	31	AT1TE26515||ATREP8||RC/Helitron;
Chr1_8236001_8236500	152	2	37	33	94	114	27	AT1TE26515||ATREP8||RC/Helitron;
Chr1_8238501_8239000	622	2	277	193	1002	331	322	AT1TE26535||HELITRONY3||RC/Helitron;
Chr1_8239001_8239500	569	9	552	287	830	342	481	AT1TE26535||HELITRONY3||RC/Helitron;
Chr1_8254501_8255000	419	9	6	0	91	198	0
Chr1_8266501_8267000	1634	46	2156	2592	3094	2979	2233	AT1TE26625||SIMPLEHAT2||DNA/HAT;
Chr1_8267001_8267500	4217	39	1277	1503	3958	6276	1650	AT1TE26625||SIMPLEHAT2||DNA/HAT;
Chr1_8272501_8273000	731	2	175	123	462	842	139
Chr1_8276001_8276500	289	2	206	171	202	392	182	AT1TE26665||HELITRONY3||RC/Helitron;
Chr1_8276501_8277000	1358	32	1258	1163	2058	1916	951	AT1TE26665||HELITRONY3||RC/Helitron;
Chr1_8277001_8277500	1360	9	382	514	2038	1448	703	AT1TE26670||HELITRONY3||RC/Helitron;
Chr1_8277501_8278000	254	0	61	33	74	407	58	AT1TE26675||SIMPLEGUY1||DNA/Harbinger;
Chr1_8278001_8278500	141	2	182	96	195	118	132	AT1TE26675||SIMPLEGUY1||DNA/Harbinger;
Chr1_8278501_8279000	267	0	277	193	293	281	233	AT1TE26675||SIMPLEGUY1||DNA/Harbinger;
Chr1_8289501_8290000	1022	2	237	171	971	765	326	AT1TE26720||ATHATN7||DNA/HAT;
Chr1_8290001_8290500	472	2	280	212	820	529	435	AT1TE26725||ATREP10A||RC/Helitron;
Chr1_8290501_8291000	1849	2	157	238	1390	1886	473	AT1TE26735||ATREP3||RC/Helitron;
Chr1_8291001_8291500	534	0	191	216	489	163	201	AT1TE26735||ATREP3||RC/Helitron;
Chr1_8319501_8320000	320	2	77	82	199	274	128
Chr1_8374501_8375000	609	4	114	89	509	464	135	proteincoding:AT1G23670;AT1TE27030||HELITRONY3||RC/Helitron;
Chr1_8375001_8375500	214	4	33	3	80	114	11	proteincoding:AT1G23670;
Chr1_8453501_8454000	1221	9	796	537	2028	899	920	AT1TE27295||VANDAL6||DNA/MuDR;
Chr1_8454501_8455000	271	0	376	272	374	476	271	AT1TE27295||VANDAL6||DNA/MuDR;
Chr1_8456501_8457000	561	2	867	548	691	407	706	AT1TE27295||VANDAL6||DNA/MuDR;
Chr1_8457001_8457500	1223	20	1064	1204	1893	1200	1110	AT1TE27295||VANDAL6||DNA/MuDR;
Chr1_8458001_8458500	218	2	280	227	256	232	268	AT1TE27295||VANDAL6||DNA/MuDR;
Chr1_8475001_8475500	298	0	101	44	229	373	69
Chr1_8476001_8476500	207	0	86	67	165	297	100
Chr1_8488501_8489000	227	2	339	529	421	171	384	AT1TE27390||HELITRONY1D||RC/Helitron;
Chr1_8489001_8489500	315	0	308	537	620	236	400	AT1TE27395||ATREP3||RC/Helitron;
Chr1_8489501_8490000	976	2	262	264	1231	544	353	AT1TE27395||ATREP3||RC/Helitron;
Chr1_8490001_8490500	483	2	163	261	651	274	233	AT1TE27400||HELITRONY1A||RC/Helitron;
Chr1_8495001_8495500	353	0	0	0	175	163	42
Chr1_8538501_8539000	278	0	9	11	67	240	31	AT1TE27550||ATREP1||RC/Helitron;
Chr1_8539001_8539500	574	0	104	104	273	331	73	AT1TE27550||ATREP1||RC/Helitron;
Chr1_8539501_8540000	3812	9	191	186	2605	2004	1169
Chr1_8577001_8577500	165	0	30	22	64	129	34	AT1TE27665||ATREP7||RC/Helitron;
Chr1_8577501_8578000	353	2	40	7	172	308	62	AT1TE27670||ATREP7||RC/Helitron;AT1TE27665||ATREP7||RC/Helitron;
Chr1_8591001_8591500	269	0	40	52	33	133	66
Chr1_8622501_8623000	1186	6	203	123	1160	643	489	AT1TE27830||ATREP1||RC/Helitron;AT1TE27810||ATREP11||RC/Helitron;
Chr1_8623001_8623500	214	0	58	52	118	140	31	AT1TE27830||ATREP1||RC/Helitron;AT1TE27810||ATREP11||RC/Helitron;
Chr1_8644001_8644500	205	0	77	63	84	125	38	AT1TE27900||ATREP7||RC/Helitron;
Chr1_8681501_8682000	254	0	0	7	192	243	46
Chr1_8682001_8682500	1155	0	3	11	536	1009	93	proteincoding:AT1G24490;
Chr1_8723001_8723500	287	4	43	41	151	182	58
Chr1_8730501_8731000	209	0	311	279	276	152	271	AT1TE28175||TA11||LINE/L1;
Chr1_8733001_8733500	360	6	148	149	236	335	120
Chr1_8733501_8734000	170	0	12	11	74	133	27
Chr1_8765501_8766000	192	2	111	52	161	175	108
Chr1_8766001_8766500	711	4	647	477	624	693	555
Chr1_8766501_8767000	848	4	749	667	1089	979	567
Chr1_8767001_8767500	1864	16	431	339	1508	1947	349
Chr1_8771501_8772000	360	4	583	410	317	377	260	proteincoding:AT1G24807;
Chr1_8772001_8772500	260	4	354	227	269	236	233	proteincoding:AT1G24807;
Chr1_8773501_8774000	278	0	543	429	384	289	291
Chr1_8774501_8775000	220	2	404	257	465	175	275	proteincoding:AT1G24822;
Chr1_8775001_8775500	664	4	629	492	1073	895	477	proteincoding:AT1G24822;
Chr1_8775501_8776000	790	6	77	74	1309	811	93	proteincoding:AT1G24822;proteincoding:AT1G24880;
Chr1_8778001_8778500	1842	4	2338	2394	2264	1600	2023	proteincoding:AT1G24851;proteincoding:AT1G24880;AT1TE28320||TAT1;
Chr1_8779501_8780000	121	0	259	208	178	114	163	proteincoding:AT1G24880;
Chr1_8780001_8780500	492	2	333	246	367	476	314	proteincoding:AT1G24880;
Chr1_8780501_8781000	488	4	512	332	482	422	372	proteincoding:AT1G24880;
Chr1_8781001_8781500	1378	9	897	831	2075	1657	811	proteincoding:AT1G24880;
Chr1_8781501_8782000	1241	11	191	119	442	1219	89	proteincoding:AT1G24880;
Chr1_8786001_8786500	483	4	718	481	421	480	330	proteincoding:AT1G24909;
Chr1_8786501_8787000	201	9	302	242	296	278	217	proteincoding:AT1G24909;
Chr1_8788001_8788500	298	4	614	440	394	339	337
Chr1_8789001_8789500	256	2	450	305	506	221	318
Chr1_8789501_8790000	693	6	598	473	1167	948	458
Chr1_8790001_8790500	1106	6	314	302	2038	1135	415	AT1TE28370||VANDAL5||DNA/MuDR;
Chr1_8792501_8793000	223	0	308	257	296	182	167	AT1TE28370||VANDAL5||DNA/MuDR;
Chr1_8793001_8793500	170	0	311	193	222	125	209	AT1TE28370||VANDAL5||DNA/MuDR;
Chr1_8793501_8794000	143	2	271	156	178	129	213	AT1TE28370||VANDAL5||DNA/MuDR;AT1TE28380||VANDAL4||DNA/MuDR;
Chr1_8794001_8794500	243	4	450	384	300	259	306	AT1TE28370||VANDAL5||DNA/MuDR;
Chr1_8794501_8795000	331	4	367	216	421	213	248	AT1TE28370||VANDAL5||DNA/MuDR;
Chr1_8798001_8798500	799	4	222	100	1444	838	194	proteincoding:AT1G25054;
Chr1_8800501_8801000	1871	4	2425	2458	2318	1623	2066	proteincoding:AT1G25025;proteincoding:AT1G25054;AT1TE28395||TAT1;
Chr1_8802001_8802500	121	0	305	242	202	137	194	proteincoding:AT1G25054;
Chr1_8802501_8803000	360	2	240	182	303	304	244	proteincoding:AT1G25054;
Chr1_8803001_8803500	634	4	595	399	550	605	446	proteincoding:AT1G25054;
Chr1_8803501_8804000	1254	6	879	809	1984	1585	804	proteincoding:AT1G25054;
Chr1_8804001_8804500	1365	13	219	145	533	1291	93	proteincoding:AT1G25054;
Chr1_8808501_8809000	466	4	688	470	398	476	318	proteincoding:AT1G25083;
Chr1_8809001_8809500	216	9	333	249	313	281	229	proteincoding:AT1G25083;
Chr1_8810501_8811000	298	4	595	455	394	331	330
Chr1_8811501_8812000	249	2	444	287	499	228	314	proteincoding:AT1G25097;
Chr1_8812001_8812500	656	6	601	477	1079	910	454	proteincoding:AT1G25097;
Chr1_8812501_8813000	759	6	89	74	1386	903	108	proteincoding:AT1G25097;
Chr1_8815001_8815500	2818	11	4125	4148	3384	2354	3433	proteincoding:AT1G25112;AT1TE28450||TAT1;
Chr1_8817001_8817500	618	2	357	253	428	487	322
Chr1_8817501_8818000	572	4	604	447	583	720	469	proteincoding:AT1G25141;
Chr1_8818001_8818500	2118	18	910	772	2230	2438	718
Chr1_8818501_8819000	262	2	49	41	101	95	42	proteincoding:AT1G25145;
Chr1_8823001_8823500	519	4	755	503	448	510	372	proteincoding:AT1G25155;
Chr1_8824501_8825000	201	0	388	343	307	182	201
Chr1_8826001_8826500	360	4	518	343	688	358	384
Chr1_8826501_8827000	1142	4	524	447	1788	1459	400
Chr1_8829001_8829500	203	0	18	7	273	114	7
Chr1_8831501_8832000	658	2	425	290	526	579	376
Chr1_8832001_8832500	711	4	768	596	739	765	605
Chr1_8832501_8833000	2118	16	663	589	2028	2328	524
Chr1_8837501_8838000	189	2	296	149	178	144	155	proteincoding:AT1G25220;
Chr1_8927501_8928000	627	0	271	152	688	422	275	AT1TE28830||Unassigned||Unassigned;
Chr1_9004501_9005000	2301	4	265	182	2544	2023	897	AT1TE29060||VANDAL2||DNA/MuDR;
Chr1_9005001_9005500	916	0	823	802	1062	1356	881	AT1TE29060||VANDAL2||DNA/MuDR;
Chr1_9013501_9014000	282	0	444	261	256	209	291	AT1TE29060||VANDAL2||DNA/MuDR;
Chr1_9015501_9016000	459	2	259	268	428	495	337
Chr1_9062001_9062500	1665	13	521	358	1403	1901	555	AT1TE29205||ATREP3||RC/Helitron;
Chr1_9077501_9078000	607	0	67	52	320	815	128
Chr1_9082501_9083000	651	0	0	11	33	781	3
Chr1_9138001_9138500	896	4	30	29	388	1188	81
Chr1_9174001_9174500	2220	2	18	11	1710	2625	159
Chr1_9174501_9175000	474	0	3	0	256	270	7
Chr1_9175001_9175500	428	4	46	70	523	312	93	AT1TE29570||HARBINGER||DNA/Harbinger;
Chr1_9176001_9176500	150	2	172	156	202	179	85	AT1TE29570||HARBINGER||DNA/Harbinger;
Chr1_9177501_9178000	247	4	37	37	165	304	50	AT1TE29575||ATREP10D||RC/Helitron;
Chr1_9204001_9204500	245	0	21	7	155	251	27	AT1TE29665||HELITRONY2||RC/Helitron;
Chr1_9205001_9205500	271	0	145	141	266	236	85
Chr1_9236001_9236500	452	13	348	208	877	346	341	AT1TE29770||ARNOLDY2||DNA/MuDR;
Chr1_9236501_9237000	315	16	475	186	529	217	260	AT1TE29770||ARNOLDY2||DNA/MuDR;
Chr1_9304501_9305000	934	2	83	82	600	1242	345	AT1TE29990||ATLINE1A||LINE/L1;
Chr1_9305001_9305500	905	2	357	253	671	1017	384	AT1TE29990||ATLINE1A||LINE/L1;
Chr1_9305501_9306000	366	0	327	261	415	297	345	AT1TE29995||DT1||DNA/Mariner;
Chr1_9354001_9354500	198	0	21	33	47	232	19
Chr1_9357501_9358000	859	2	12	22	546	567	260
Chr1_9373501_9374000	415	2	3	3	16	335	0	proteincoding:AT1G27000;
Chr1_9384001_9384500	3759	9	225	231	2702	2160	1204	AT1TE30240||ATREP1||RC/Helitron;
Chr1_9384501_9385000	687	0	77	115	249	403	77	AT1TE30240||ATREP1||RC/Helitron;
Chr1_9385001_9385500	70	0	0	0	30	26	0	AT1TE30250||ATREP10D||RC/Helitron;
Chr1_9412001_9412500	167	0	0	3	26	308	11
Chr1_9418001_9418500	1036	6	138	111	712	651	388	AT1TE30365||ATREP1||RC/Helitron;
Chr1_9418501_9419000	391	0	52	82	172	221	38	AT1TE30365||ATREP1||RC/Helitron;
Chr1_9550501_9551000	364	4	24	11	124	255	31	AT1TE30770||HELITRONY3||RC/Helitron;
Chr1_9564501_9565000	386	4	46	29	121	442	38
Chr1_9565001_9565500	269	0	6	3	64	285	7	AT1TE30820||HELITRONY1C||RC/Helitron;
Chr1_9587001_9587500	198	0	12	3	57	156	42	AT1TE30895||ATREP7||RC/Helitron;
Chr1_9587501_9588000	148	2	6	0	30	45	19
Chr1_9626501_9627000	415	2	0	3	263	438	15
Chr1_9676501_9677000	936	2	1431	1313	1275	971	858	AT1TE31190||VANDAL2||DNA/MuDR;
Chr1_9678001_9678500	209	0	342	242	209	186	264	AT1TE31190||VANDAL2||DNA/MuDR;
Chr1_9684001_9684500	265	4	465	391	310	221	330	AT1TE31190||VANDAL2||DNA/MuDR;
Chr1_9690501_9691000	523	2	592	555	614	422	349	AT1TE31190||VANDAL2||DNA/MuDR;
Chr1_9691001_9691500	2582	2	614	540	2942	2736	1483
Chr1_9706501_9707000	868	6	77	96	863	895	306	proteincoding:AT1G27870;
Chr1_9707501_9708000	505	6	530	835	998	659	815
Chr1_9746501_9747000	492	4	0	11	320	476	147	proteincoding:AT1G27970;
Chr1_9754001_9754500	313	2	18	7	84	335	0
Chr1_9754501_9755000	720	6	52	104	715	784	69
Chr1_9755001_9755500	1500	9	49	78	1005	1474	69
Chr1_9755501_9756000	910	9	37	115	712	884	73
Chr1_9756001_9756500	983	13	52	119	691	925	50
Chr1_9762501_9763000	700	0	3	3	256	941	3
Chr1_9778001_9778500	600	2	15	18	53	697	85
Chr1_9811501_9812000	903	4	0	3	0	442	0
Chr1_9812001_9812500	846	2	6	7	3	1139	3	AT1TE31570||ATIS112A||DNA/Harbinger;
Chr1_9816001_9816500	331	0	77	52	229	125	85	AT1TE31590||ATREP3||RC/Helitron;
Chr1_9816501_9817000	1265	6	178	141	745	628	260	AT1TE31590||ATREP3||RC/Helitron;
Chr1_9817001_9817500	2438	6	678	731	2456	1863	1126	AT1TE31590||ATREP3||RC/Helitron;
Chr1_9817501_9818000	2315	6	373	466	2453	3334	699	AT1TE31590||ATREP3||RC/Helitron;
Chr1_9818001_9818500	863	4	67	108	516	1108	147	AT1TE31590||ATREP3||RC/Helitron;
Chr1_9829001_9829500	256	2	9	11	23	236	11	proteincoding:AT1G28135;
Chr1_9837001_9837500	201	0	145	96	195	236	132	AT1TE31660||ATREP11||RC/Helitron;
Chr1_9837501_9838000	203	23	21	63	148	95	34	AT1TE31665||ATREP3||RC/Helitron;
Chr1_9852501_9853000	338	4	21	14	101	373	11
Chr1_9862501_9863000	972	4	49	78	553	1554	174	proteincoding:AT1G28230;AT1TE31750||ATREP13||RC/Helitron;
Chr1_9863001_9863500	225	2	24	14	155	148	46	proteincoding:AT1G28230;AT1TE31750||ATREP13||RC/Helitron;
Chr1_9865501_9866000	1120	0	373	313	1434	1017	450	AT1TE31775||ATREP3||RC/Helitron;
Chr1_9866001_9866500	1533	6	425	440	1417	1017	656	AT1TE31775||ATREP3||RC/Helitron;
Chr1_9866501_9867000	2005	2	197	283	1245	1558	458	AT1TE31775||ATREP3||RC/Helitron;
Chr1_9867001_9867500	413	0	58	26	229	144	81	AT1TE31790||HELITRONY1B||RC/Helitron;AT1TE31775||ATREP3||RC/Helitron;
Chr1_9884001_9884500	543	0	9	7	469	373	62
Chr1_9915001_9915500	231	0	9	0	182	95	27	AT1TE31970||BRODYAGA1A||DNA/MuDR;
Chr1_9915501_9916000	309	4	77	37	307	327	120	AT1TE31970||BRODYAGA1A||DNA/MuDR;
Chr1_9916001_9916500	379	2	111	167	357	312	302	AT1TE31975||BRODYAGA1A||DNA/MuDR;
Chr1_9918501_9919000	514	2	49	48	276	362	128	AT1TE31985||ATREP2A||RC/Helitron;
Chr1_9919001_9919500	956	0	12	18	496	697	167
Chr1_9939001_9939500	203	2	3	14	70	152	54	AT1TE32040||HARBINGER||DNA/Harbinger;
Chr1_10013001_10013500	342	2	12	3	3	342	7	proteincoding:AT1G28480;
Chr1_10021001_10021500	159	0	80	115	259	125	54	AT1TE32325||ATREP2||RC/Helitron;
Chr1_10021501_10022000	2445	4	151	138	1616	1127	780	AT1TE32330||ATREP11||RC/Helitron;
Chr1_10144501_10145000	192	2	43	26	10	7	0
Chr1_10152501_10153000	1263	4	194	130	1366	1307	295	AT1TE32755||VANDAL1||DNA/MuDR;
Chr1_10153001_10153500	322	2	428	317	465	354	376	AT1TE32755||VANDAL1||DNA/MuDR;
Chr1_10156001_10156500	159	2	163	119	195	209	147	AT1TE32765||VANDAL1N1||DNA/MuDR;
Chr1_10156501_10157000	307	0	9	7	296	232	3
Chr1_10160501_10161000	92	0	0	0	23	57	11	AT1TE32795||HELITRONY1C||RC/Helitron;
Chr1_10161001_10161500	106	0	0	0	13	45	3	AT1TE32795||HELITRONY1C||RC/Helitron;
Chr1_10206501_10207000	483	0	21	11	222	937	69	AT1TE32945||SIMPLEHAT2||DNA/HAT;
Chr1_10221001_10221500	304	0	3	0	6	293	0
Chr1_10239001_10239500	256	2	21	26	74	160	19	AT1TE33075||ATREP1||RC/Helitron;
Chr1_10239501_10240000	136	0	24	11	67	41	15	AT1TE33075||ATREP1||RC/Helitron;
Chr1_10314501_10315000	240	0	154	55	256	137	132	AT1TE33340||ATHPOGON3||DNA/Pogo;
Chr1_10315001_10315500	238	0	132	59	168	190	58	AT1TE33345||ATCOPIA54||LTR/Copia;
Chr1_10347001_10347500	569	2	617	537	840	617	664	proteincoding:AT1G29620;AT1TE33455||VANDAL5A||DNA/MuDR;
Chr1_10348001_10348500	287	2	194	216	253	487	349	proteincoding:AT1G29620;AT1TE33455||VANDAL5A||DNA/MuDR;
Chr1_10357001_10357500	240	2	83	33	161	232	69	AT1TE33490||TA11||LINE/L1;
Chr1_10362501_10363000	205	0	283	179	300	301	256	AT1TE33490||TA11||LINE/L1;
Chr1_10363001_10363500	262	2	33	26	10	49	3
Chr1_10421001_10421500	362	4	120	74	229	266	143	AT1TE33670||ATLINE1;
Chr1_10421501_10422000	282	0	33	48	148	483	89
Chr1_10444001_10444500	561	2	0	3	94	563	62	proteincoding:AT1G29830;
Chr1_10490501_10491000	220	0	67	70	165	232	81	AT1TE33905||ATHPOGON3||DNA/Pogo;
Chr1_10497501_10498000	505	0	37	14	698	640	54
Chr1_10506501_10507000	366	9	191	85	381	464	268	AT1TE33955||BOMZH2||DNA/MuDR;
Chr1_10507001_10507500	260	0	77	59	246	388	135
Chr1_10512501_10513000	280	2	33	37	155	95	38
Chr1_10524501_10525000	119	0	3	3	37	110	15	AT1TE34015||HELITRONY3||RC/Helitron;
Chr1_10526001_10526500	2094	2	253	108	2314	2427	365	AT1TE34015||HELITRONY3||RC/Helitron;
Chr1_10526501_10527000	1815	53	2548	2980	3414	3044	2380	AT1TE34015||HELITRONY3||RC/Helitron;
Chr1_10527001_10527500	2284	2	182	160	1383	2972	256	AT1TE34015||HELITRONY3||RC/Helitron;
Chr1_10527501_10528000	293	4	240	152	374	198	182	AT1TE34015||HELITRONY3||RC/Helitron;
Chr1_10528001_10528500	240	4	330	96	401	182	217	AT1TE34015||HELITRONY3||RC/Helitron;
Chr1_10528501_10529000	656	4	200	145	941	381	353	AT1TE34015||HELITRONY3||RC/Helitron;
Chr1_10534501_10535000	483	2	114	67	371	358	132
Chr1_10554501_10555000	298	0	67	22	266	160	112	AT1TE34125||ATHPOGON1||DNA/Pogo;
Chr1_10568001_10568500	108	0	3	3	64	64	7	AT1TE34170||ATREP6||RC/Helitron;
Chr1_10568501_10569000	148	0	18	3	37	80	31	AT1TE34170||ATREP6||RC/Helitron;
Chr1_10570001_10570500	293	0	3	7	101	274	77
Chr1_10579001_10579500	92	0	6	3	37	49	0	AT1TE34215||ATREP1||RC/Helitron;
Chr1_10579501_10580000	4206	9	327	249	2723	2389	1250	AT1TE34215||ATREP1||RC/Helitron;
Chr1_10580001_10580500	830	4	77	100	846	308	310
Chr1_10591501_10592000	766	4	80	82	526	567	225	AT1TE34260||ATREP1||RC/Helitron;
Chr1_10592001_10592500	167	0	18	22	111	240	62	AT1TE34265||BRODYAGA2||DNA/MuDR;
Chr1_10597501_10598000	203	2	9	18	94	152	38	AT1TE34300||ATREP13||RC/Helitron;AT1TE34295||HELITRONY3||RC/Helitron;
Chr1_10598001_10598500	472	6	40	41	364	655	170	AT1TE34295||HELITRONY3||RC/Helitron;
Chr1_10624001_10624500	249	2	15	7	232	285	50	AT1TE34365||HELITRONY3||RC/Helitron;
Chr1_10652501_10653000	1206	9	398	223	938	1486	462	AT1TE34445||ATREP11||RC/Helitron;
Chr1_10725001_10725500	218	0	18	3	138	106	19
Chr1_10802001_10802500	209	0	30	11	80	95	38	AT1TE34895||AT9NMU1||DNA/MuDR;
Chr1_10802501_10803000	1449	4	391	533	1278	1543	819	AT1TE34895||AT9NMU1||DNA/MuDR;
Chr1_10803001_10803500	1460	6	385	313	1366	1303	683
Chr1_10814001_10814500	1734	9	12	14	1633	1127	221
Chr1_10852501_10853000	240	0	64	78	195	160	128	AT1TE35060||ATREP2||RC/Helitron;
Chr1_10853001_10853500	1162	9	33	18	533	1025	128
Chr1_10867001_10867500	125	0	12	14	64	64	31	AT1TE35100||ATREP10D||RC/Helitron;AT1TE35105||ATREP13||RC/Helitron;
Chr1_10915001_10915500	488	6	351	242	830	422	302	AT1TE35250||SIMPLEHAT1||DNA/HAT;
Chr1_10915501_10916000	642	4	70	82	745	773	295	AT1TE35255||ATCOPIA15||LTR/Copia;
Chr1_10922001_10922500	94	0	9	0	20	64	15	AT1TE35280||SIMPLEGUY1||DNA/Harbinger;
Chr1_10923501_10924000	150	0	37	22	60	274	31	proteincoding:AT1G30780;
Chr1_10924501_10925000	569	2	83	74	364	693	128	proteincoding:AT1G30780;
Chr1_10929001_10929500	300	4	37	22	168	95	62	AT1TE35305||VANDAL8||DNA/MuDR;
Chr1_10930501_10931000	150	0	249	141	151	121	163	AT1TE35305||VANDAL8||DNA/MuDR;
Chr1_10931001_10931500	1106	6	157	223	816	602	384	AT1TE35305||VANDAL8||DNA/MuDR;
Chr1_10965501_10966000	357	0	151	74	104	445	85
Chr1_10982501_10983000	501	27	305	279	472	693	306	AT1TE35465||ATGP1||LTR/Gypsy;
Chr1_11005501_11006000	97	0	9	3	33	26	3	AT1TE35530||ATTIR16T3A||DNA;
Chr1_11006001_11006500	444	0	12	0	57	354	7	AT1TE35535||HELITRONY3||RC/Helitron;
Chr1_11006501_11007000	163	0	0	0	0	156	0
Chr1_11016001_11016500	130	0	3	0	47	72	7
Chr1_11019501_11020000	413	0	86	55	313	182	132	AT1TE35590||ATHPOGON1||DNA/Pogo;
Chr1_11032001_11032500	340	0	3	0	16	209	3
Chr1_11046001_11046500	123	0	114	63	155	95	85
Chr1_11048501_11049000	501	0	101	141	506	392	236	AT1TE35680||VANDAL2N1||DNA/MuDR;
Chr1_11049001_11049500	293	4	274	160	512	179	299	AT1TE35680||VANDAL2N1||DNA/MuDR;
Chr1_11049501_11050000	282	2	469	298	330	255	372	AT1TE35680||VANDAL2N1||DNA/MuDR;
Chr1_11050501_11051000	161	4	271	190	219	186	170	AT1TE35680||VANDAL2N1||DNA/MuDR;
Chr1_11051001_11051500	2542	2	206	384	3263	1646	1374
Chr1_11083001_11083500	262	2	6	3	30	201	0
Chr1_11088501_11089000	203	0	58	22	175	323	69	AT1TE35820||HELITRONY1D||RC/Helitron;
Chr1_11103501_11104000	176	0	129	119	199	201	116
Chr1_11111001_11111500	835	2	237	78	404	560	201
Chr1_11117501_11118000	850	0	98	48	593	724	275	proteincoding:AT1G31140;
Chr1_11127001_11127500	150	0	64	29	97	95	54
Chr1_11129001_11129500	1974	16	6	14	2193	1470	120	proteincoding:AT1G31163;
Chr1_11131501_11132000	161	0	172	119	188	278	143
Chr1_11132001_11132500	271	0	67	44	239	274	89
Chr1_11132501_11133000	3059	13	3	11	985	2152	27
Chr1_11148001_11148500	1029	0	203	134	877	971	151	AT1TE36035||ATCOPIA51||LTR/Copia;
Chr1_11150501_11151000	143	0	262	220	212	133	213	AT1TE36035||ATCOPIA51||LTR/Copia;
Chr1_11152501_11153000	949	6	225	164	867	891	167	AT1TE36055||ATREP3||RC/Helitron;
Chr1_11174001_11174500	1108	9	15	14	469	1051	143	AT1TE36120||ATREP2A||RC/Helitron;
Chr1_11174501_11175000	516	0	126	197	533	198	186	AT1TE36120||ATREP2A||RC/Helitron;
Chr1_11204001_11204500	497	0	0	0	219	708	62	AT1TE36215||RathE1;
Chr1_11204501_11205000	1807	11	15	52	1032	1585	466
Chr1_11228501_11229000	271	2	0	3	47	247	0
Chr1_11241501_11242000	1142	6	132	268	1262	1699	450	AT1TE36350||ATDNAI27T9A||DNA/MuDR;
Chr1_11259001_11259500	163	2	64	33	128	156	77
Chr1_11259501_11260000	583	6	49	33	401	457	112	proteincoding:AT1G31450;
Chr1_11284001_11284500	273	2	18	14	101	171	19	AT1TE36505||ATREP15||RC/Helitron;AT1TE36485||ATREP10D||RC/Helitron;
Chr1_11286501_11287000	2686	18	1064	1257	2352	3642	1254	AT1TE36510||HELITRONY3||RC/Helitron;
Chr1_11287001_11287500	1338	18	1521	1716	2318	2103	1681	AT1TE36510||HELITRONY3||RC/Helitron;
Chr1_11287501_11288000	3985	9	169	126	2969	6596	512
Chr1_11298501_11299000	402	2	30	14	185	419	54	AT1TE36550||ATREP7||RC/Helitron;
Chr1_11301001_11301500	256	4	104	67	199	289	108
Chr1_11301501_11302000	260	0	43	37	161	217	34
Chr1_11315001_11315500	1221	6	6	11	1518	1059	11	proteincoding:AT1G31600;AT1TE36605||TAG2||DNA/HAT;
Chr1_11351501_11352000	446	4	277	145	452	442	244	proteincoding:AT1G31710;AT1TE36715||ATREP10||RC/Helitron;
Chr1_11352001_11352500	1712	4	123	78	1356	1813	423	proteincoding:AT1G31710;AT1TE36720||ATREP10B||RC/Helitron;
Chr1_11407501_11408000	302	2	135	126	347	186	116	AT1TE36890||ATREP5||RC/Helitron;
Chr1_11408001_11408500	1663	6	465	350	1467	1101	594	AT1TE36890||ATREP5||RC/Helitron;
Chr1_11408501_11409000	1113	16	530	417	1022	1413	528	AT1TE36890||ATREP5||RC/Helitron;
Chr1_11409001_11409500	1089	9	536	429	1046	1467	407	AT1TE36890||ATREP5||RC/Helitron;
Chr1_11409501_11410000	762	6	120	134	712	670	256	AT1TE36890||ATREP5||RC/Helitron;
Chr1_11410001_11410500	512	0	30	52	320	613	143	AT1TE36890||ATREP5||RC/Helitron;
Chr1_11421001_11421500	13	0	9	0	26	247	3
Chr1_11422001_11422500	366	0	0	0	33	186	0
Chr1_11427501_11428000	1237	32	1308	1768	2173	2179	1631	AT1TE36960||HELITRONY3||RC/Helitron;
Chr1_11428001_11428500	722	0	148	197	560	826	198
Chr1_11441001_11441500	112	0	126	48	91	205	62
Chr1_11479001_11479500	293	0	382	257	313	430	299	proteincoding:AT1G31960;
Chr1_11479501_11480000	163	2	77	89	134	160	97	proteincoding:AT1G31970;
Chr1_11493001_11493500	247	0	67	29	155	247	54	AT1TE37180||ATDNA12T3;
Chr1_11522001_11522500	740	0	333	227	600	1101	252	AT1TE37275||ATREP11||RC/Helitron;
Chr1_11526001_11526500	335	0	145	134	300	335	139	AT1TE37305||ATREP11||RC/Helitron;
Chr1_11536501_11537000	483	18	0	0	185	438	38
Chr1_11550501_11551000	302	4	61	55	114	224	124	AT1TE37390||HELITRONY2||RC/Helitron;
Chr1_11586001_11586500	346	0	46	52	97	407	34
Chr1_11592501_11593000	6	4	0	0	0	0	0	proteincoding:AT1G32190;
Chr1_11609501_11610000	132	0	64	44	215	114	34
Chr1_11610001_11610500	424	0	348	287	661	430	217	proteincoding:AT1G32225;
Chr1_11620501_11621000	1095	0	24	29	897	792	450
Chr1_11644001_11644500	587	6	64	119	364	830	135	proteincoding:AT1G32270;AT1TE37685||RathE1;
Chr1_11644501_11645000	181	0	3	7	104	205	15
Chr1_11649001_11649500	1000	0	237	216	715	1082	217	AT1TE37710||ATREP10C||RC/Helitron;
Chr1_11661001_11661500	985	0	151	108	627	1287	190
Chr1_11662001_11662500	1292	0	80	100	759	1794	357
Chr1_11666501_11667000	269	51	27	22	172	163	69	proteincoding:AT1G32350;
Chr1_11667001_11667500	194	2	6	7	70	224	31	proteincoding:AT1G32350;
Chr1_11669001_11669500	4033	11	225	160	2935	2118	1305	AT1TE37790||ATREP1||RC/Helitron;
Chr1_11669501_11670000	620	4	111	70	340	335	186	AT1TE37790||ATREP1||RC/Helitron;
Chr1_11670001_11670500	243	0	33	63	114	160	31	AT1TE37795||ATREP10B||RC/Helitron;
Chr1_11692001_11692500	209	0	95	44	175	308	58	AT1TE37865||ATGP3||LTR/Gypsy;
Chr1_11692501_11693000	989	9	407	387	998	1089	256	AT1TE37870||ATGP3||LTR/Gypsy;
Chr1_11693001_11693500	660	4	286	235	661	823	170	AT1TE37875||ATGP3||LTR/Gypsy;
Chr1_11699501_11700000	291	0	64	63	178	95	81	AT1TE37890||ATREP3||RC/Helitron;
Chr1_11700001_11700500	1974	6	290	373	1366	1436	450	AT1TE37890||ATREP3||RC/Helitron;
Chr1_11700501_11701000	2436	6	546	686	2328	1596	932	AT1TE37890||ATREP3||RC/Helitron;
Chr1_11701001_11701500	1720	6	697	622	2028	1562	772	AT1TE37890||ATREP3||RC/Helitron;
Chr1_11701501_11702000	779	4	70	175	543	1059	155	proteincoding:AT1G32420;AT1TE37900||HELITRONY1B||RC/Helitron;
Chr1_11704001_11704500	941	2	370	238	958	1299	574	AT1TE37910||VANDAL3||DNA/MuDR;
Chr1_11704501_11705000	364	0	481	484	516	659	318	proteincoding:AT1G32430;AT1TE37915||VANDAL3||DNA/MuDR;
Chr1_11706501_11707000	726	4	77	82	458	830	213	AT1TE37925||ATREP5||RC/Helitron;
Chr1_11707001_11707500	998	9	265	246	867	1196	256	AT1TE37925||ATREP5||RC/Helitron;
Chr1_11707501_11708000	782	9	564	376	752	964	466	AT1TE37925||ATREP5||RC/Helitron;
Chr1_11708001_11708500	930	9	215	220	732	544	279	AT1TE37925||ATREP5||RC/Helitron;
Chr1_11708501_11709000	1075	13	431	309	1046	777	380	AT1TE37930||ATREP5||RC/Helitron;
Chr1_11720501_11721000	276	0	27	48	178	342	31	AT1TE37975||ATREP4||RC/Helitron;
Chr1_11721001_11721500	150	0	83	33	107	121	38	AT1TE37975||ATREP4||RC/Helitron;
Chr1_11721501_11722000	349	2	265	141	404	365	248	AT1TE37975||ATREP4||RC/Helitron;
Chr1_11722001_11722500	196	2	111	78	219	125	124	AT1TE37980||HELITRONY3||RC/Helitron;
Chr1_11732501_11733000	740	0	80	126	556	381	283	AT1TE38020||ATREP10B||RC/Helitron;
Chr1_11733001_11733500	523	0	40	55	411	422	112
Chr1_11735501_11736000	594	4	302	223	752	426	334	AT1TE38035||ATREP3||RC/Helitron;
Chr1_11736001_11736500	3110	9	536	533	3246	4153	1056	AT1TE38035||ATREP3||RC/Helitron;
Chr1_11736501_11737000	1773	6	157	220	1015	1227	314	AT1TE38035||ATREP3||RC/Helitron;
Chr1_11737001_11737500	391	0	89	63	280	160	108	AT1TE38035||ATREP3||RC/Helitron;
Chr1_11740501_11741000	2005	4	27	22	1332	1413	7
Chr1_11752001_11752500	797	0	61	182	873	800	330	AT1TE38090||VANDAL2N1||DNA/MuDR;
Chr1_11752501_11753000	114	2	74	70	182	114	112	AT1TE38090||VANDAL2N1||DNA/MuDR;
Chr1_11753001_11753500	145	2	280	272	155	232	178	AT1TE38090||VANDAL2N1||DNA/MuDR;
Chr1_11754501_11755000	470	4	52	100	607	339	221	AT1TE38090||VANDAL2N1||DNA/MuDR;
Chr1_11789001_11789500	159	0	27	33	226	68	19	AT1TE38210||ATCOPIA31||LTR/Copia;
Chr1_11789501_11790000	371	0	200	205	313	392	163	AT1TE38210||ATCOPIA31||LTR/Copia;
Chr1_11793501_11794000	322	0	89	85	327	346	81	AT1TE38210||ATCOPIA31||LTR/Copia;
Chr1_11803501_11804000	773	4	98	96	546	320	299	AT1TE38245||ATREP2||RC/Helitron;
Chr1_11804001_11804500	174	0	0	0	33	160	3
Chr1_11806001_11806500	428	0	30	33	138	377	15	AT1TE38260||ATREP3||RC/Helitron;
Chr1_11807501_11808000	315	0	6	11	60	293	19
Chr1_11817501_11818000	976	0	30	59	954	1356	396	AT1TE38300||SIMPLEHAT1||DNA/HAT;
Chr1_11818001_11818500	269	6	499	350	465	327	283	AT1TE38300||SIMPLEHAT1||DNA/HAT;
Chr1_11818501_11819000	170	0	6	3	192	182	19
Chr1_11822001_11822500	1075	4	101	59	803	1238	283
Chr1_11834501_11835000	596	2	583	511	853	621	629	proteincoding:AT1G32720;AT1TE38350||VANDAL5A||DNA/MuDR;
Chr1_11835501_11836000	258	2	148	149	215	430	260	proteincoding:AT1G32720;AT1TE38350||VANDAL5A||DNA/MuDR;
Chr1_11857001_11857500	192	2	92	22	141	289	69
Chr1_11861501_11862000	194	0	37	37	77	342	50
Chr1_11880501_11881000	150	2	40	44	77	228	62
Chr1_11887001_11887500	499	6	530	246	620	320	415	AT1TE38530||ARNOLD2||DNA/MuDR;
Chr1_11887501_11888000	391	6	570	447	445	525	337	AT1TE38530||ARNOLD2||DNA/MuDR;
Chr1_11888001_11888500	240	0	502	324	347	259	314	AT1TE38530||ARNOLD2||DNA/MuDR;
Chr1_11890001_11890500	280	6	339	302	259	232	295	AT1TE38530||ARNOLD2||DNA/MuDR;
Chr1_11890501_11891000	108	2	135	130	121	87	112	AT1TE38530||ARNOLD2||DNA/MuDR;
Chr1_11891501_11892000	282	0	558	350	337	293	291	AT1TE38530||ARNOLD2||DNA/MuDR;
Chr1_11892001_11892500	368	0	453	302	553	468	341	AT1TE38530||ARNOLD2||DNA/MuDR;
Chr1_11893001_11893500	141	6	428	335	202	270	337	AT1TE38530||ARNOLD2||DNA/MuDR;
Chr1_11895501_11896000	1055	11	1079	936	2007	1249	831	AT1TE38530||ARNOLD2||DNA/MuDR;
Chr1_11896001_11896500	320	2	357	317	566	179	291	AT1TE38530||ARNOLD2||DNA/MuDR;
Chr1_11897001_11897500	161	0	262	160	199	160	116	AT1TE38530||ARNOLD2||DNA/MuDR;
Chr1_11898001_11898500	198	0	209	167	185	144	132	AT1TE38530||ARNOLD2||DNA/MuDR;
Chr1_11900001_11900500	234	0	435	182	334	148	194	AT1TE38530||ARNOLD2||DNA/MuDR;
Chr1_11900501_11901000	256	0	290	164	408	240	271	AT1TE38530||ARNOLD2||DNA/MuDR;
Chr1_11901501_11902000	391	2	320	167	766	373	411
Chr1_11930501_11931000	410	2	15	14	168	358	50
Chr1_11935001_11935500	256	2	40	11	215	190	27
Chr1_11957501_11958000	187	0	3	7	97	221	27	AT1TE38700||ATLINE1;
Chr1_11958001_11958500	273	0	101	89	195	365	89	AT1TE38705||TNAT2A||DNA;
Chr1_11958501_11959000	225	0	114	55	178	186	100	AT1TE38705||TNAT2A||DNA;
Chr1_11960501_11961000	525	4	104	55	438	670	54	AT1TE38710||RathE3;
Chr1_11981001_11981500	203	0	80	59	188	160	46	AT1TE38775||ATREP4||RC/Helitron;
Chr1_11983001_11983500	276	9	249	111	377	224	190	proteincoding:AT1G33070;AT1TE38795||ARNOLDY2||DNA/MuDR;
Chr1_11988001_11988500	368	2	18	18	239	381	93	proteincoding:AT1G33080;
Chr1_11992001_11992500	101	0	30	37	74	167	23	AT1TE38835||ATREP15||RC/Helitron;
Chr1_12010001_12010500	338	0	104	89	411	426	151
Chr1_12012501_12013000	399	2	21	11	192	259	23	AT1TE38915||ATTIR16T3A||DNA;
Chr1_12016501_12017000	134	2	253	134	192	152	124	AT1TE38940||ATENSPM1A||DNA/En-Spm;
Chr1_12017001_12017500	203	6	475	287	269	201	306	AT1TE38940||ATENSPM1A||DNA/En-Spm;
Chr1_12022501_12023000	247	0	83	70	259	312	108
Chr1_12041001_12041500	565	0	249	175	587	533	252
Chr1_12050001_12050500	313	0	3	0	104	259	3
Chr1_12062001_12062500	198	0	33	22	114	362	46
Chr1_12063001_12063500	125	0	30	22	101	240	58	AT1TE39105||ATREP3||RC/Helitron;
Chr1_12078001_12078500	331	2	30	93	377	255	167
Chr1_12079501_12080000	132	0	175	167	165	121	163	AT1TE39145||ATREP5||RC/Helitron;
Chr1_12080001_12080500	349	6	431	548	631	281	734	AT1TE39145||ATREP5||RC/Helitron;
Chr1_12080501_12081000	640	0	55	126	843	769	330
Chr1_12084001_12084500	627	2	30	37	438	697	89	AT1TE39165||ATREP8||RC/Helitron;
Chr1_12097001_12097500	463	4	12	26	195	301	54	AT1TE39220||ATREP2||RC/Helitron;
Chr1_12097501_12098000	2434	11	234	399	1572	2644	699	AT1TE39225||ATREP2||RC/Helitron;
Chr1_12133001_12133500	430	0	12	3	97	293	15
Chr1_12136501_12137000	97	0	12	18	70	95	23	AT1TE39360||ATREP14||RC/Helitron;
Chr1_12137501_12138000	349	2	27	11	134	148	46
Chr1_12138501_12139000	351	2	67	44	523	365	159	AT1TE39370||BRODYAGA2||DNA/MuDR;
Chr1_12139001_12139500	1055	6	1221	1275	1697	1150	1367	AT1TE39375||VANDAL12||DNA/MuDR;
Chr1_12143001_12143500	717	0	314	358	1052	651	594	AT1TE39405||ATREP10D||RC/Helitron;
Chr1_12166501_12167000	229	0	55	78	172	133	139	AT1TE39495||ATGP8||LTR/Gypsy;
Chr1_12183501_12184000	877	2	58	63	560	384	233	AT1TE39530||ATREP2A||RC/Helitron;AT1TE39535||ATREP2A||RC/Helitron;
Chr1_12184501_12185000	183	0	43	18	101	163	62
Chr1_12215001_12215500	141	0	3	3	6	148	7
Chr1_12218501_12219000	421	2	6	3	175	266	0
Chr1_12240001_12240500	178	0	9	0	40	213	3	AT1TE39755||ATREP2||RC/Helitron;
Chr1_12240501_12241000	1970	6	185	264	1467	1611	656	AT1TE39755||ATREP2||RC/Helitron;
Chr1_12263001_12263500	421	4	320	246	381	400	407	AT1TE39830||HARBINGER||DNA/Harbinger;
Chr1_12286501_12287000	2412	16	157	268	3131	3883	838	AT1TE39915||VANDAL18NA||DNA/MuDR;
Chr1_12293501_12294000	943	4	728	567	1302	1310	648
Chr1_12303001_12303500	569	0	0	11	627	602	81
Chr1_12328001_12328500	4239	9	533	716	4042	4664	1188	AT1TE40090||ATREP3||RC/Helitron;
Chr1_12328501_12329000	1075	4	277	264	1086	1101	403	AT1TE40090||ATREP3||RC/Helitron;
Chr1_12329001_12329500	2480	11	376	537	1778	1402	675	AT1TE40090||ATREP3||RC/Helitron;
Chr1_12329501_12330000	824	2	262	235	651	312	306	AT1TE40090||ATREP3||RC/Helitron;
Chr1_12333501_12334000	251	4	12	7	94	171	34	proteincoding:AT1G33950;AT1TE40120||HELITRONY3||RC/Helitron;
Chr1_12334001_12334500	181	0	9	7	20	45	7	proteincoding:AT1G33950;AT1TE40120||HELITRONY3||RC/Helitron;
Chr1_12336501_12337000	207	0	117	89	199	72	93	proteincoding:AT1G33950;AT1TE40120||HELITRONY3||RC/Helitron;
Chr1_12337001_12337500	481	2	672	272	830	373	411	proteincoding:AT1G33950;AT1TE40120||HELITRONY3||RC/Helitron;
Chr1_12337501_12338000	539	4	231	182	833	335	283	proteincoding:AT1G33950;AT1TE40120||HELITRONY3||RC/Helitron;
Chr1_12361501_12362000	333	2	231	78	23	285	116
Chr1_12364001_12364500	340	0	83	59	253	179	108	AT1TE40240||ATREP3||RC/Helitron;
Chr1_12364501_12365000	2160	2	367	391	1413	1139	547	AT1TE40240||ATREP3||RC/Helitron;
Chr1_12365001_12365500	2394	9	527	548	2456	2305	788	AT1TE40240||ATREP3||RC/Helitron;
Chr1_12365501_12366000	578	0	225	175	573	442	178	AT1TE40240||ATREP3||RC/Helitron;
Chr1_12373501_12374000	196	2	138	67	168	281	104	AT1TE40265||ATHATN2||DNA/HAT;
Chr1_12377001_12377500	94	4	182	171	222	121	209
Chr1_12387501_12388000	360	0	27	29	124	339	27	AT1TE40295||ARNOLD4||DNA/MuDR;
Chr1_12391001_12391500	223	0	15	7	124	251	23
Chr1_12401501_12402000	183	0	234	201	280	240	151
Chr1_12435001_12435500	386	0	3	7	80	285	23
Chr1_12457501_12458000	227	2	24	22	185	129	69	AT1TE40525||ATREP2A||RC/Helitron;
Chr1_12458001_12458500	371	0	27	14	307	114	120	AT1TE40530||ATREP3||RC/Helitron;
Chr1_12468001_12468500	218	0	172	115	232	221	163
Chr1_12477001_12477500	499	2	148	18	283	209	139	AT1TE40620||VANDALNX2||DNA/MuDR;
Chr1_12483001_12483500	828	0	114	55	492	960	167	AT1TE40640||ATLINE2||LINE/L1;
Chr1_12500501_12501000	130	0	37	14	107	95	3	AT1TE40690||ATHPOGON1||DNA/Pogo;
Chr1_12514501_12515000	293	2	290	294	293	217	365	proteincoding:AT1G34315;
Chr1_12517001_12517500	499	4	9	3	40	320	3
Chr1_12525001_12525500	349	2	15	14	107	163	7	AT1TE40765||HELITRONY1E||RC/Helitron;
Chr1_12525501_12526000	1272	6	61	26	573	1108	194	AT1TE40770||ATREP11A||RC/Helitron;
Chr1_12526501_12527000	298	0	83	48	161	289	85	AT1TE40780||ATHATN5||DNA/HAT;
Chr1_12527001_12527500	154	4	74	59	165	232	58
Chr1_12530001_12530500	1937	2	0	18	674	2160	23
Chr1_12548001_12548500	216	2	6	11	124	110	11
Chr1_12562001_12562500	481	0	145	205	506	407	97	AT1TE40925||ATREP3||RC/Helitron;
Chr1_12562501_12563000	2847	9	444	499	3107	3681	842	AT1TE40925||ATREP3||RC/Helitron;
Chr1_12563001_12563500	2001	2	296	346	1434	1028	539	AT1TE40925||ATREP3||RC/Helitron;
Chr1_12563501_12564000	417	0	163	156	388	167	190	AT1TE40925||ATREP3||RC/Helitron;
Chr1_12564001_12564500	421	2	9	22	141	221	27
Chr1_12565501_12566000	143	2	268	134	212	76	147	proteincoding:AT1G34400;
Chr1_12571501_12572000	139	0	194	115	114	129	209	AT1TE40955||ATGP2||LTR/Gypsy;
Chr1_12572001_12572500	185	0	283	216	259	224	217	AT1TE40955||ATGP2||LTR/Gypsy;
Chr1_12573501_12574000	344	0	80	108	283	442	120
Chr1_12576001_12576500	501	2	188	156	323	643	174	AT1TE40980||ATDNA12T3;
Chr1_12591001_12591500	207	0	413	242	222	274	147	proteincoding:AT1G34440;
Chr1_12594501_12595000	360	2	43	37	371	323	23
Chr1_12610501_12611000	156	0	27	22	80	80	50	AT1TE41115||BRODYAGA1A||DNA/MuDR;
Chr1_12615001_12615500	196	2	33	37	101	160	38	AT1TE41145||ATCOPIA30||LTR/Copia;
Chr1_12618501_12619000	508	0	33	82	205	327	54	AT1TE41170||ATREP1||RC/Helitron;
Chr1_12619001_12619500	556	2	154	115	431	704	143	AT1TE41170||ATREP1||RC/Helitron;
Chr1_12646001_12646500	258	2	0	0	33	148	0	AT1TE41300||HELITRON5||RC/Helitron;
Chr1_12662501_12663000	1650	6	18	33	1170	2183	326	proteincoding:AT1G34580;
Chr1_12684501_12685000	547	4	320	268	803	514	396
Chr1_12691501_12692000	660	4	61	22	860	945	124
Chr1_12692001_12692500	307	0	27	22	209	331	50	AT1TE41390||VANDAL13||DNA/MuDR;
Chr1_12713001_12713500	457	0	37	37	506	156	100	AT1TE41460||VANDAL2||DNA/MuDR;
Chr1_12713501_12714000	2184	4	826	719	2500	2633	1503	AT1TE41460||VANDAL2||DNA/MuDR;
Chr1_12728501_12729000	172	2	117	149	202	179	151	AT1TE41465||HELITRONY3||RC/Helitron;
Chr1_12738001_12738500	223	2	6	0	134	182	19	AT1TE41525||BRODYAGA1A||DNA/MuDR;
Chr1_12768501_12769000	172	0	135	115	209	137	143	AT1TE41625||ATREP15||RC/Helitron;
Chr1_12782001_12782500	187	0	182	134	229	160	159
Chr1_12799001_12799500	189	0	175	134	242	163	163
Chr1_12813501_12814000	441	2	157	212	631	403	578	AT1TE41735||ROMANIAT5||LTR/Copia;
Chr1_12816001_12816500	357	2	129	152	462	209	353
Chr1_12818001_12818500	377	0	40	55	293	304	124	AT1TE41745||VANDAL5||DNA/MuDR;
Chr1_12819001_12819500	97	2	228	212	128	102	104	AT1TE41745||VANDAL5||DNA/MuDR;
Chr1_12823501_12824000	220	4	246	156	296	121	209	AT1TE41745||VANDAL5||DNA/MuDR;
Chr1_12824001_12824500	163	2	212	141	175	129	147	AT1TE41745||VANDAL5||DNA/MuDR;
Chr1_12824501_12825000	112	4	182	149	178	87	163	AT1TE41745||VANDAL5||DNA/MuDR;
Chr1_12832501_12833000	176	0	188	119	246	118	128	AT1TE41745||VANDAL5||DNA/MuDR;
Chr1_12839501_12840000	196	4	61	63	300	110	135
Chr1_12846001_12846500	231	4	138	115	209	106	89	AT1TE41815||HELITRONY3||RC/Helitron;
Chr1_12846501_12847000	174	6	21	37	134	205	62
Chr1_12854001_12854500	640	2	286	190	654	563	337	AT1TE41835||ATHATN7||DNA/HAT;
Chr1_12854501_12855000	238	2	246	171	334	194	209	AT1TE41845||ATREP3||RC/Helitron;
Chr1_12855001_12855500	1749	2	243	335	1413	1268	466	AT1TE41850||ATREP3||RC/Helitron;
Chr1_12855501_12856000	335	2	64	37	229	106	81	AT1TE41850||ATREP3||RC/Helitron;
Chr1_12872001_12872500	371	0	74	33	195	449	104	AT1TE41895||ATREP4||RC/Helitron;
Chr1_12873501_12874000	322	2	24	70	165	182	66	AT1TE41905||ATREP3||RC/Helitron;
Chr1_12874001_12874500	1120	0	58	89	634	1139	201	AT1TE41905||ATREP3||RC/Helitron;
Chr1_12875501_12876000	466	2	86	108	357	327	163	AT1TE41905||ATREP3||RC/Helitron;
Chr1_12876001_12876500	3603	11	373	443	3695	4645	955	AT1TE41905||ATREP3||RC/Helitron;
Chr1_12876501_12877000	1082	0	265	328	961	438	442	AT1TE41910||ATREP3||RC/Helitron;
Chr1_12894501_12895000	152	0	27	37	74	114	31	AT1TE41985||BRODYAGA1A||DNA/MuDR;AT1TE41980||BRODYAGA1A||DNA/MuDR;
Chr1_12895001_12895500	265	0	27	37	178	171	42	AT1TE41995||BRODYAGA1||DNA/MuDR;
Chr1_12896001_12896500	262	2	3	0	222	118	34	AT1TE41995||BRODYAGA1||DNA/MuDR;
Chr1_12900001_12900500	234	2	333	402	364	186	334	AT1TE42035||BRODYAGA1A||DNA/MuDR;
Chr1_12904001_12904500	198	16	74	63	229	83	62	AT1TE42050||ATREP10A||RC/Helitron;
Chr1_12907001_12907500	123	2	206	332	188	228	178	AT1TE42080||LIMPET1||DNA/MuDR;
Chr1_12916001_12916500	382	0	30	29	97	327	54
Chr1_12918501_12919000	187	32	3	3	77	221	23
Chr1_12930001_12930500	514	2	539	749	887	712	582	proteincoding:AT1G35240;
Chr1_12942501_12943000	729	0	132	55	452	602	159	AT1TE42210||ATENSPM3||DNA/En-Spm;
Chr1_12958001_12958500	309	2	52	44	195	262	85
Chr1_12959501_12960000	307	4	169	149	381	434	198	proteincoding:AT1G35320;
Chr1_12980001_12980500	150	4	30	22	165	102	31	AT1TE42335||BRODYAGA1A||DNA/MuDR;
Chr1_12987501_12988000	254	0	160	82	219	251	100
Chr1_12992501_12993000	214	0	21	41	134	87	42	AT1TE42370||ATREP2A||RC/Helitron;
Chr1_12993001_12993500	609	2	61	70	479	392	151	AT1TE42370||ATREP2A||RC/Helitron;
Chr1_12993501_12994000	530	0	15	7	205	434	73
Chr1_12994501_12995000	812	0	92	126	465	712	236	AT1TE42385||BRODYAGA1A||DNA/MuDR;
Chr1_12995001_12995500	649	0	80	104	401	682	233
Chr1_13015501_13016000	225	0	148	164	448	137	104	AT1TE42430||ATREP3||RC/Helitron;
Chr1_13016001_13016500	1606	9	521	496	1515	1329	640	AT1TE42430||ATREP3||RC/Helitron;
Chr1_13016501_13017000	1999	2	342	346	2001	1684	633	AT1TE42430||ATREP3||RC/Helitron;
Chr1_13017001_13017500	2779	16	271	376	1839	2084	625	AT1TE42430||ATREP3||RC/Helitron;
Chr1_13027501_13028000	225	2	67	33	74	137	23
Chr1_13028001_13028500	192	2	237	175	286	301	89	AT1TE42490||ATCOPIA95||LTR/Copia;
Chr1_13030001_13030500	841	2	37	67	762	1680	132
Chr1_13037001_13037500	262	4	151	52	202	278	139
Chr1_13039001_13039500	123	0	12	18	64	91	23	AT1TE42560||RathE1;
Chr1_13042501_13043000	492	0	185	119	249	503	128
Chr1_13049501_13050000	231	0	3	3	43	342	7	AT1TE42600||ATMUNX1||DNA/MuDR;
Chr1_13050001_13050500	331	0	0	3	212	304	7
Chr1_13057001_13057500	289	2	253	160	455	179	279	AT1TE42630||HELITRONY3||RC/Helitron;
Chr1_13057501_13058000	227	2	290	123	408	163	201	AT1TE42630||HELITRONY3||RC/Helitron;
Chr1_13058501_13059000	293	0	33	11	107	38	54	AT1TE42635||ATREP3||RC/Helitron;
Chr1_13059001_13059500	704	6	274	268	718	384	322	AT1TE42635||ATREP3||RC/Helitron;
Chr1_13059501_13060000	3536	13	428	574	2466	2187	854	AT1TE42635||ATREP3||RC/Helitron;
Chr1_13060001_13060500	1274	6	323	335	1204	998	411	AT1TE42635||ATREP3||RC/Helitron;
Chr1_13060501_13061000	746	4	182	123	516	986	217	AT1TE42635||ATREP3||RC/Helitron;
Chr1_13065001_13065500	203	4	12	14	87	198	23	AT1TE42665||ATREP15||RC/Helitron;
Chr1_13066501_13067000	192	2	175	126	158	213	128
Chr1_13075501_13076000	523	2	3	29	472	964	11	AT1TE42700||ATREP15||RC/Helitron;
Chr1_13087001_13087500	1888	0	197	134	1113	2861	376	AT1TE42750||SIMPLEHAT2||DNA/HAT;
Chr1_13087501_13088000	1972	32	1857	1917	2810	2911	1728	AT1TE42750||SIMPLEHAT2||DNA/HAT;
Chr1_13088001_13088500	1382	11	354	380	1693	1421	629	AT1TE42755||HELITRONY3||RC/Helitron;
Chr1_13104001_13104500	174	0	24	14	84	152	11
Chr1_13114501_13115000	183	0	114	33	94	110	66	AT1TE42840||BRODYAGA1||DNA/MuDR;
Chr1_13119001_13119500	304	4	12	14	53	68	3	AT1TE42850||ATLINEIII||LINE/L1;
Chr1_13126501_13127000	656	4	27	11	246	308	50
Chr1_13130001_13130500	404	0	12	29	300	449	31
Chr1_13133501_13134000	148	4	256	193	182	163	190	AT1TE42890||ATENSPM5||DNA/En-Spm;
Chr1_13134001_13134500	192	2	388	246	340	186	275	AT1TE42890||ATENSPM5||DNA/En-Spm;
Chr1_13135001_13135500	172	2	283	205	256	179	283	AT1TE42890||ATENSPM5||DNA/En-Spm;
Chr1_13135501_13136000	139	0	237	175	175	125	135	AT1TE42890||ATENSPM5||DNA/En-Spm;
Chr1_13136001_13136500	117	4	271	253	168	106	170	AT1TE42890||ATENSPM5||DNA/En-Spm;
Chr1_13137501_13138000	108	0	203	190	134	76	77	AT1TE42890||ATENSPM5||DNA/En-Spm;
Chr1_13139501_13140000	196	0	283	182	192	251	147	AT1TE42890||ATENSPM5||DNA/En-Spm;
Chr1_13148001_13148500	653	0	21	18	742	449	112
Chr1_13149501_13150000	167	2	265	287	259	186	260	AT1TE42915||ATDNA12T3;
Chr1_13150001_13150500	181	0	33	37	182	221	50	AT1TE42915||ATDNA12T3;
Chr1_13151001_13151500	335	23	283	201	327	384	147
Chr1_13152001_13152500	322	2	98	78	334	362	201	AT1TE42930||SIMPLEHAT1||DNA/HAT;
Chr1_13152501_13153000	883	2	219	134	1545	697	225
Chr1_13154001_13154500	298	0	3	14	155	125	27
Chr1_13160501_13161000	249	0	12	18	161	335	42	AT1TE42945||HELITRONY3||RC/Helitron;
Chr1_13166001_13166500	848	2	58	37	850	845	89	AT1TE42975||HELITRONY3||RC/Helitron;
Chr1_13166501_13167000	2244	58	3384	3972	4356	3791	3456	AT1TE42975||HELITRONY3||RC/Helitron;
Chr1_13167001_13167500	4382	4	320	216	2783	7137	590
Chr1_13171001_13171500	700	2	70	14	398	674	81	AT1TE42995||ATDNA2T9C||DNA/MuDR;
Chr1_13173001_13173500	541	6	172	104	411	598	147	AT1TE43010||VANDAL14||DNA/MuDR;
Chr1_13178501_13179000	185	0	228	171	205	133	213	AT1TE43020||ATLANTYS2||LTR/Gypsy;
Chr1_13180001_13180500	183	2	280	272	226	121	201	AT1TE43025||VANDAL14||DNA/MuDR;
Chr1_13192001_13192500	291	2	379	361	492	442	260
Chr1_13212001_13212500	110	0	114	93	202	163	89	AT1TE43145||ATREP3||RC/Helitron;
Chr1_13212501_13213000	225	0	114	111	236	236	151	AT1TE43145||ATREP3||RC/Helitron;
Chr1_13215501_13216000	174	6	24	29	64	198	19	AT1TE43170||ATREP8||RC/Helitron;
Chr1_13219501_13220000	357	0	228	96	381	480	147	AT1TE43185||HELITRONY1D||RC/Helitron;
Chr1_13230501_13231000	547	0	169	294	833	567	815	AT1TE43225||ROMANIAT5||LTR/Copia;
Chr1_13236001_13236500	355	2	302	238	580	335	602	AT1TE43230||ATREP15||RC/Helitron;
Chr1_13241001_13241500	492	2	407	339	492	537	341
Chr1_13241501_13242000	1181	6	265	205	985	659	570
Chr1_13242001_13242500	1303	2	407	238	914	1337	710
Chr1_13243501_13244000	97	2	178	111	182	83	139
Chr1_13247501_13248000	161	2	262	111	300	179	326	AT1TE43305||ATHAT10||DNA/HAT;
Chr1_13248001_13248500	415	2	651	365	590	468	555	AT1TE43305||ATHAT10||DNA/HAT;
Chr1_13250001_13250500	181	0	212	175	290	167	236
Chr1_13250501_13251000	139	2	3	11	239	129	42
Chr1_13256501_13257000	1104	4	104	104	1046	1912	229	AT1TE43325||ATLINE1A||LINE/L1;
Chr1_13257001_13257500	569	0	132	100	350	640	213
Chr1_13259001_13259500	726	4	37	37	823	1032	563
Chr1_13259501_13260000	176	0	203	190	202	118	178
Chr1_13260001_13260500	150	4	228	175	219	133	287	AT1TE43340||ATREP10D||RC/Helitron;
Chr1_13260501_13261000	203	2	256	52	276	190	112	AT1TE43350||ATREP3||RC/Helitron;
Chr1_13261001_13261500	282	0	114	55	340	171	104	AT1TE43350||ATREP3||RC/Helitron;
Chr1_13261501_13262000	302	0	145	145	350	152	132	AT1TE43350||ATREP3||RC/Helitron;
Chr1_13287001_13287500	260	2	286	287	357	293	310
Chr1_13287501_13288000	178	2	308	246	283	110	229
Chr1_13294001_13294500	198	2	228	272	222	228	295	AT1TE43420||ATHILA4||LTR/Gypsy;
Chr1_13298501_13299000	324	4	320	298	290	293	372	AT1TE43440||ATGP8||LTR/Gypsy;
Chr1_13301001_13301500	181	2	225	130	199	140	163	AT1TE43445||ATHILA4||LTR/Gypsy;
Chr1_13306001_13306500	351	0	370	335	431	358	446
Chr1_13306501_13307000	150	4	283	197	215	144	186
Chr1_13308001_13308500	218	6	398	220	367	179	345	proteincoding:AT1G35820;
Chr1_13313501_13314000	1400	6	104	111	853	884	431	AT1TE43530||ATREP2||RC/Helitron;
Chr1_13342501_13343000	313	6	404	231	388	236	376	AT1TE43615||ATHATN10||DNA/HAT;
Chr1_13346501_13347000	247	2	27	7	175	388	54	AT1TE43635||HELITRONY1D||RC/Helitron;
Chr1_13349001_13349500	406	2	197	179	475	525	213	AT1TE43645||ATLINE1A||LINE/L1;
Chr1_13355001_13355500	214	2	107	93	229	213	34	AT1TE43680||ATDNA12T3;
Chr1_13356001_13356500	141	0	3	3	94	80	11	AT1TE43690||ATREP13||RC/Helitron;
Chr1_13356501_13357000	94	0	3	14	26	57	23	AT1TE43690||ATREP13||RC/Helitron;
Chr1_13357001_13357500	205	4	9	7	195	148	27
Chr1_13359001_13359500	486	0	0	7	43	285	7
Chr1_13397501_13398000	223	6	320	208	205	99	244	AT1TE43805||ATHILA4||LTR/Gypsy;
Chr1_13401001_13401500	167	2	212	268	226	262	271	AT1TE43810||ATHILA4A||LTR/Gypsy;
Chr1_13407001_13407500	1431	0	27	22	894	560	244	AT1TE43845||ATREP10B||RC/Helitron;
Chr1_13407501_13408000	406	0	317	130	431	289	268	AT1TE43845||ATREP10B||RC/Helitron;
Chr1_13408001_13408500	150	2	151	93	263	148	116	AT1TE43845||ATREP10B||RC/Helitron;
Chr1_13408501_13409000	152	2	141	104	165	156	151	AT1TE43845||ATREP10B||RC/Helitron;
Chr1_13409001_13409500	203	0	43	44	195	160	69
Chr1_13485501_13486000	415	4	509	429	445	514	454	AT1TE44125||VANDAL6||DNA/MuDR;
Chr1_13487001_13487500	1829	11	1314	1055	2497	1608	1693	AT1TE44125||VANDAL6||DNA/MuDR;
Chr1_13489001_13489500	209	0	345	287	330	339	252	AT1TE44125||VANDAL6||DNA/MuDR;
Chr1_13490001_13490500	1091	6	536	365	1835	781	772
Chr1_13495501_13496000	1281	0	104	141	793	731	353	AT1TE44155||ATREP2||RC/Helitron;
Chr1_13507501_13508000	492	4	478	305	604	457	310	AT1TE44230||ATGP1||LTR/Gypsy;
Chr1_13508501_13509000	658	13	697	499	826	697	912	AT1TE44230||ATGP1||LTR/Gypsy;
Chr1_13514501_13515000	660	16	981	716	1019	727	671	AT1TE44230||ATGP1||LTR/Gypsy;
Chr1_13515001_13515500	1073	30	823	682	1380	1752	788	AT1TE44230||ATGP1||LTR/Gypsy;
Chr1_13515501_13516000	751	9	546	432	850	697	792	AT1TE44235||ATHILA4A||LTR/Gypsy;
Chr1_13516001_13516500	284	2	323	227	327	403	295	AT1TE44235||ATHILA4A||LTR/Gypsy;
Chr1_13516501_13517000	163	2	296	201	209	160	194	AT1TE44235||ATHILA4A||LTR/Gypsy;
Chr1_13519001_13519500	163	2	274	201	212	106	174	AT1TE44250||ATHILA4||LTR/Gypsy;
Chr1_13520001_13520500	154	4	246	190	172	167	252	AT1TE44250||ATHILA4||LTR/Gypsy;
Chr1_13524501_13525000	424	0	222	138	185	598	135
Chr1_13528501_13529000	355	0	9	3	47	53	34	proteincoding:AT1G36150;
Chr1_13545001_13545500	152	4	15	41	151	121	112
Chr1_13548001_13548500	298	6	37	29	199	95	58	proteincoding:AT1G36180;AT1TE44345||HELITRONY1E||RC/Helitron;
Chr1_13565501_13566000	161	0	58	29	114	114	58	AT1TE44385||ATREP10A||RC/Helitron;
Chr1_13567001_13567500	527	2	499	216	836	308	481	AT1TE44395||ARNOLDY2||DNA/MuDR;
Chr1_13567501_13568000	298	2	302	167	529	144	271	AT1TE44395||ARNOLDY2||DNA/MuDR;
Chr1_13572001_13572500	313	0	191	130	391	186	330	AT1TE44435||HELITRONY3||RC/Helitron;
Chr1_13572501_13573000	287	16	348	167	529	194	264	AT1TE44435||HELITRONY3||RC/Helitron;
Chr1_13582001_13582500	174	4	64	52	168	83	85	AT1TE44470||ATREP10B||RC/Helitron;
Chr1_13586001_13586500	128	0	64	70	101	91	66	AT1TE44490||HELITRONY3||RC/Helitron;
Chr1_13591001_13591500	156	0	12	7	226	91	0
Chr1_13591501_13592000	150	0	9	0	91	182	38
Chr1_13593501_13594000	223	2	499	220	340	243	310	AT1TE44525||ATHILA4||LTR/Gypsy;
Chr1_13595501_13596000	163	2	277	156	222	125	256	AT1TE44525||ATHILA4||LTR/Gypsy;
Chr1_13598001_13598500	101	0	175	156	145	125	198	AT1TE44535||ATHILA4B;
Chr1_13598501_13599000	249	4	373	305	266	137	411	AT1TE44535||ATHILA4B;
Chr1_13599001_13599500	174	2	391	160	266	194	194	AT1TE44535||ATHILA4B;
Chr1_13622001_13622500	136	0	182	85	141	125	120	AT1TE44615||ATHILA4B;AT1TE44605||TA11||LINE/L1;
Chr1_13624001_13624500	565	6	83	93	357	636	147	AT1TE44625||ATREP13||RC/Helitron;
Chr1_13624501_13625000	156	0	27	11	188	259	19
Chr1_13632001_13632500	128	4	249	179	158	190	182	AT1TE44630||ATENSPM2||DNA/En-Spm;
Chr1_13639001_13639500	1082	2	151	141	556	865	264
Chr1_13639501_13640000	638	0	231	182	573	373	271
Chr1_13640001_13640500	1036	0	101	134	742	727	368
Chr1_13652001_13652500	148	0	308	298	172	106	213	AT1TE44690||ATHILA2||LTR/Gypsy;
Chr1_13659001_13659500	289	2	175	152	401	255	186	AT1TE44720||ATGP1||LTR/Gypsy;
Chr1_13659501_13660000	2264	53	2119	1499	2557	3025	1899	AT1TE44720||ATGP1||LTR/Gypsy;
Chr1_13660001_13660500	3797	44	1724	1633	4653	5639	2221	AT1TE44720||ATGP1||LTR/Gypsy;
Chr1_13666501_13667000	1667	20	1567	1074	1758	2160	1374	AT1TE44720||ATGP1||LTR/Gypsy;
Chr1_13667001_13667500	2677	69	1311	1484	3468	4389	1596	AT1TE44720||ATGP1||LTR/Gypsy;
Chr1_13682001_13682500	174	4	296	246	286	236	217	AT1TE44775||ATLANTYS1||LTR/Gypsy;
Chr1_13682501_13683000	293	2	222	167	232	342	182
Chr1_13704001_13704500	170	2	101	55	273	137	85	AT1TE44875||ATDNAI26T9||DNA/MuDR;
Chr1_13705501_13706000	143	6	215	145	178	171	132	AT1TE44875||ATDNAI26T9||DNA/MuDR;
Chr1_13706001_13706500	209	0	290	160	242	194	213	AT1TE44875||ATDNAI26T9||DNA/MuDR;
Chr1_13709001_13709500	101	2	200	175	175	91	178	AT1TE44895||ATHILA5||LTR/Gypsy;
Chr1_13739001_13739500	145	2	256	197	219	156	143	AT1TE45020||ATENSPM5||DNA/En-Spm;
Chr1_13740001_13740500	119	2	305	149	219	140	174	AT1TE45020||ATENSPM5||DNA/En-Spm;
Chr1_13747501_13748000	128	11	89	55	97	198	62	AT1TE45045||ATMU10||DNA/MuDR;
Chr1_13771501_13772000	165	2	274	205	182	156	264	AT1TE45135||ATHILA2||LTR/Gypsy;
Chr1_13776001_13776500	366	4	598	373	475	243	532	AT1TE45135||ATHILA2||LTR/Gypsy;
Chr1_13780501_13781000	227	2	253	134	334	152	302	AT1TE45145||ATLANTYS2||LTR/Gypsy;AT1TE45150||ATHILA4B;
Chr1_13781001_13781500	203	4	367	261	269	175	260	AT1TE45145||ATLANTYS2||LTR/Gypsy;AT1TE45155||ATHILA4A||LTR/Gypsy;
Chr1_13784501_13785000	170	4	237	119	246	125	182	AT1TE45145||ATLANTYS2||LTR/Gypsy;AT1TE45165||ATHILA4B;
Chr1_13785001_13785500	379	6	373	294	388	384	295	AT1TE45145||ATLANTYS2||LTR/Gypsy;
Chr1_13793001_13793500	293	6	475	320	431	262	419	AT1TE45175||ATHILA6A||LTR/Gypsy;
Chr1_13798501_13799000	262	6	357	264	310	175	392	AT1TE45200||ATHILA2||LTR/Gypsy;
Chr1_13808001_13808500	799	2	296	186	715	849	337	AT1TE45240||HELITRONY1E||RC/Helitron;
Chr1_13808501_13809000	262	2	24	14	134	182	31	AT1TE45240||HELITRONY1E||RC/Helitron;
Chr1_13810501_13811000	234	0	18	52	145	102	34	AT1TE45265||ATREP2||RC/Helitron;
Chr1_13811001_13811500	3903	9	200	126	2804	1977	1301	AT1TE45270||HELITRONY1D||RC/Helitron;
Chr1_13829501_13830000	583	0	971	761	809	609	889	AT1TE45355||ATGP1||LTR/Gypsy;
Chr1_13831001_13831500	366	2	678	417	465	407	668	AT1TE45355||ATGP1||LTR/Gypsy;
Chr1_13837501_13838000	322	4	0	0	121	247	0	AT1TE45370||RathE3;
Chr1_13851501_13852000	203	6	299	443	236	175	314	AT1TE45425||LIMPET1||DNA/MuDR;
Chr1_13854501_13855000	375	0	280	160	327	381	201	AT1TE45430||ATLINE1A||LINE/L1;
Chr1_13869501_13870000	419	9	132	82	226	213	77	AT1TE45495||ATREP2||RC/Helitron;
Chr1_13870001_13870500	2582	4	299	272	1994	1265	912	AT1TE45500||ATREP4||RC/Helitron;
Chr1_13879001_13879500	276	0	101	119	337	125	132	AT1TE45530||ATREP2A||RC/Helitron;
Chr1_13882001_13882500	183	0	67	29	165	190	108	AT1TE45545||ATREP7||RC/Helitron;
Chr1_13882501_13883000	159	0	27	11	111	106	81
Chr1_13883001_13883500	1064	11	685	664	1265	1554	904	AT1TE45560||ATGP1||LTR/Gypsy;
Chr1_13883501_13884000	3402	74	1579	1425	3836	4043	1891	AT1TE45560||ATGP1||LTR/Gypsy;
Chr1_13884001_13884500	1541	16	1397	1044	1913	1726	1262	AT1TE45560||ATGP1||LTR/Gypsy;
Chr1_13889501_13890000	1340	6	1357	1107	1596	1684	1615	AT1TE45560||ATGP1||LTR/Gypsy;
Chr1_13890001_13890500	1641	27	1663	1093	1852	1832	1425	AT1TE45560||ATGP1||LTR/Gypsy;
Chr1_13890501_13891000	3943	60	1508	1495	4410	5685	2178
Chr1_13896001_13896500	284	0	27	7	172	293	3	AT1TE45590||ATREP3||RC/Helitron;
Chr1_13902001_13902500	415	11	453	380	600	491	539
Chr1_13903001_13903500	132	9	253	201	161	137	314	AT1TE45620||ATDNAI27T9B||DNA/MuDR;
Chr1_13905001_13905500	136	0	268	141	219	30	182	AT1TE45635||ARNOLDY1||DNA/MuDR;
Chr1_13905501_13906000	408	2	573	261	560	232	330	AT1TE45635||ARNOLDY1||DNA/MuDR;
Chr1_13906001_13906500	622	4	780	414	900	297	446	AT1TE45635||ARNOLDY1||DNA/MuDR;
Chr1_13906501_13907000	494	4	567	380	981	350	528	AT1TE45640||ARNOLDY2||DNA/MuDR;
Chr1_13908001_13908500	209	0	259	272	239	259	225	AT1TE45655||ATHPOGON1||DNA/Pogo;
Chr1_13913001_13913500	174	2	283	216	199	114	260	AT1TE45670||ATHILA3||LTR/Gypsy;
Chr1_13918501_13919000	225	0	345	283	313	171	365	AT1TE45705||ATHILA3||LTR/Gypsy;
Chr1_13922001_13922500	183	2	200	186	253	87	221	AT1TE45715||ATHILA4||LTR/Gypsy;
Chr1_13941001_13941500	289	4	564	320	371	156	454	AT1TE45790||ATHILA6A||LTR/Gypsy;
Chr1_13941501_13942000	304	9	546	346	560	297	450	AT1TE45790||ATHILA6A||LTR/Gypsy;
Chr1_13979001_13979500	921	4	1116	1589	1255	773	1305
Chr1_13979501_13980000	1281	11	1388	1529	1582	735	1615	AT1TE45895||HELITRONY1E||RC/Helitron;
Chr1_13981501_13982000	81	0	49	44	84	38	31
Chr1_13998501_13999000	276	0	101	130	239	255	190
Chr1_14005501_14006000	163	0	240	141	290	125	209
Chr1_14008501_14009000	163	0	18	190	236	148	85	AT1TE46010||ARNOLDY2||DNA/MuDR;
Chr1_14009501_14010000	223	2	157	108	323	171	132	proteincoding:AT1G36950;AT1TE46025||ARNOLDY2||DNA/MuDR;
Chr1_14012001_14012500	256	0	200	141	269	278	155	AT1TE46030||ATREP11||RC/Helitron;
Chr1_14012501_14013000	1997	2	126	130	1181	1013	582	AT1TE46030||ATREP11||RC/Helitron;
Chr1_14013001_14013500	1495	4	74	48	823	1101	291	AT1TE46030||ATREP11||RC/Helitron;
Chr1_14013501_14014000	156	0	61	37	118	114	73	AT1TE46030||ATREP11||RC/Helitron;
Chr1_14014001_14014500	240	0	27	37	91	133	27	AT1TE46035||HELITRONY3||RC/Helitron;
Chr1_14019001_14019500	947	4	185	134	1012	796	170
Chr1_14024001_14024500	1091	4	268	179	1150	884	256
Chr1_14024501_14025000	125	0	33	14	80	83	46
Chr1_14030501_14031000	921	6	58	82	671	750	295
Chr1_14044501_14045000	368	9	623	503	509	285	512	AT1TE46140||ATHILA||LTR/Gypsy;
Chr1_14045501_14046000	532	0	749	529	590	331	598	AT1TE46145||ATHILA2||LTR/Gypsy;
Chr1_14087501_14088000	214	2	357	249	269	186	326	AT1TE46265||ATHILA6B||LTR/Gypsy;
Chr1_14091501_14092000	304	4	453	290	415	270	481	AT1TE46265||ATHILA6B||LTR/Gypsy;
Chr1_14096001_14096500	150	0	40	41	121	209	19	AT1TE46270||ATLINEIII||LINE/L1;
Chr1_14100001_14100500	99	0	215	123	131	121	233	AT1TE46305||ATHILA0;
Chr1_14104001_14104500	106	2	163	96	141	72	201	AT1TE46310||ATHILA3||LTR/Gypsy;AT1TE46320||ATHILA3||LTR/Gypsy;
Chr1_14106501_14107000	326	4	663	432	496	350	586	AT1TE46310||ATHILA3||LTR/Gypsy;
Chr1_14127501_14128000	245	0	447	309	371	236	493	AT1TE46395||ATHILA2||LTR/Gypsy;
Chr1_14153001_14153500	218	4	49	37	219	316	34	AT1TE46490||ATREP4||RC/Helitron;
Chr1_14154501_14155000	136	0	15	14	107	68	27
Chr1_14164001_14164500	605	0	6	7	337	335	50
Chr1_14164501_14165000	320	2	9	7	175	247	23
Chr1_14165501_14166000	446	0	0	0	178	266	0	AT1TE46520||RathE3;
Chr1_14169501_14170000	627	2	0	3	377	838	112
Chr1_14179501_14180000	240	4	524	253	347	198	442	AT1TE46575||ATHILA2||LTR/Gypsy;
Chr1_14180001_14180500	384	4	462	361	489	232	450	AT1TE46575||ATHILA2||LTR/Gypsy;
Chr1_14191001_14191500	170	0	373	272	226	152	163	AT1TE46625||VANDAL8||DNA/MuDR;
Chr1_14206001_14206500	185	2	320	246	263	160	279	AT1TE46635||ATLANTYS1||LTR/Gypsy;
Chr1_14216501_14217000	128	0	194	141	182	106	236	AT1TE46665||ATHILA3||LTR/Gypsy;
Chr1_14220501_14221000	117	0	123	130	165	76	225	AT1TE46665||ATHILA3||LTR/Gypsy;
Chr1_14224001_14224500	194	0	342	249	246	156	275	AT1TE46665||ATHILA3||LTR/Gypsy;
Chr1_14232501_14233000	218	2	327	253	276	140	244	AT1TE46700||ATHILA||LTR/Gypsy;AT1TE46690||ATHILA7||LTR/Gypsy;
Chr1_14234001_14234500	474	0	647	440	502	331	543	AT1TE46700||ATHILA||LTR/Gypsy;AT1TE46690||ATHILA7||LTR/Gypsy;
Chr1_14235501_14236000	161	0	256	104	199	125	201	AT1TE46710||ATHILA6B||LTR/Gypsy;AT1TE46690||ATHILA7||LTR/Gypsy;
Chr1_14237001_14237500	119	2	225	82	212	133	240	AT1TE46690||ATHILA7||LTR/Gypsy;
Chr1_14240501_14241000	470	0	712	518	546	327	594	AT1TE46690||ATHILA7||LTR/Gypsy;AT1TE46735||ATHILA||LTR/Gypsy;
Chr1_14242001_14242500	203	0	299	205	209	110	326	AT1TE46755||ATHILA2||LTR/Gypsy;
Chr1_14242501_14243000	156	2	228	201	165	201	248	AT1TE46755||ATHILA2||LTR/Gypsy;
Chr1_14245501_14246000	196	2	249	216	256	99	233	AT1TE46755||ATHILA2||LTR/Gypsy;
Chr1_14246001_14246500	291	9	481	279	465	232	407	AT1TE46755||ATHILA2||LTR/Gypsy;
Chr1_14246501_14247000	101	2	157	82	148	102	240	AT1TE46755||ATHILA2||LTR/Gypsy;
Chr1_14253001_14253500	258	0	333	320	354	179	442	AT1TE46765||ATHILA2||LTR/Gypsy;
Chr1_14255501_14256000	165	11	259	145	286	160	213	AT1TE46770||ATHILA2||LTR/Gypsy;
Chr1_14256001_14256500	225	2	422	298	320	140	322	AT1TE46770||ATHILA2||LTR/Gypsy;
Chr1_14260501_14261000	512	4	975	671	651	407	668	AT1TE46780||ATHILA2||LTR/Gypsy;
Chr1_14262001_14262500	249	2	478	477	344	171	407	AT1TE46795||ATENSPM5||DNA/En-Spm;
Chr1_14269001_14269500	172	2	302	197	266	91	248	AT1TE46805||ATHILA3||LTR/Gypsy;
Chr1_14273001_14273500	189	2	382	227	266	293	322	AT1TE46805||ATHILA3||LTR/Gypsy;
Chr1_14282001_14282500	194	0	40	26	266	125	69	AT1TE46845||ATLANTYS2||LTR/Gypsy;
Chr1_14286001_14286500	236	2	58	29	320	175	58	AT1TE46865||ATLANTYS2||LTR/Gypsy;
Chr1_14286501_14287000	298	6	299	276	475	403	407
Chr1_14297001_14297500	201	2	107	59	185	114	97	AT1TE46925||ATREP10A||RC/Helitron;
Chr1_14297501_14298000	1749	11	141	138	870	1253	423	AT1TE46935||ATREP10C||RC/Helitron;
Chr1_14298001_14298500	386	0	327	197	560	323	291	AT1TE46940||ATHATN7||DNA/HAT;
Chr1_14298501_14299000	852	0	160	208	917	716	423	AT1TE46950||ATREP3||RC/Helitron;
Chr1_14299001_14299500	614	0	135	156	587	232	229	AT1TE46950||ATREP3||RC/Helitron;
Chr1_14299501_14300000	329	0	52	37	192	83	66	AT1TE46950||ATREP3||RC/Helitron;
Chr1_14308501_14309000	273	0	117	160	472	217	108	AT1TE47005||ATREP3||RC/Helitron;
Chr1_14309001_14309500	320	6	280	216	452	194	271	AT1TE47010||ARNOLDY1||DNA/MuDR;
Chr1_14310501_14311000	112	0	141	134	209	133	178	AT1TE47020||VANDAL3||DNA/MuDR;
Chr1_14311001_14311500	145	2	120	126	219	201	159	AT1TE47020||VANDAL3||DNA/MuDR;
Chr1_14317001_14317500	333	0	555	432	442	213	520	AT1TE47035||ATHILA4C||LTR/Gypsy;AT1TE47050||ATHILA2||LTR/Gypsy;
Chr1_14319001_14319500	139	0	228	182	199	160	260	AT1TE47035||ATHILA4C||LTR/Gypsy;AT1TE47050||ATHILA2||LTR/Gypsy;
Chr1_14319501_14320000	136	0	259	193	178	137	268	AT1TE47035||ATHILA4C||LTR/Gypsy;AT1TE47050||ATHILA2||LTR/Gypsy;
Chr1_14328001_14328500	125	0	215	182	165	83	178	AT1TE47080||ATHILA||LTR/Gypsy;
Chr1_14334501_14335000	150	2	280	220	165	167	198	AT1TE47105||ATHILA2||LTR/Gypsy;
Chr1_14339001_14339500	344	9	481	313	492	224	446	AT1TE47105||ATHILA2||LTR/Gypsy;
Chr1_14339501_14340000	432	13	805	608	570	384	800	AT1TE47105||ATHILA2||LTR/Gypsy;
Chr1_14343001_14343500	108	0	185	96	148	72	201	AT1TE47125||ATHILA3||LTR/Gypsy;
Chr1_14344001_14344500	156	2	243	156	219	133	268	AT1TE47125||ATHILA3||LTR/Gypsy;
Chr1_14347501_14348000	90	6	178	149	151	57	209	AT1TE47145||ATHILA3||LTR/Gypsy;
Chr1_14357501_14358000	130	4	172	156	195	99	205	AT1TE47230||ATHILA4||LTR/Gypsy;
Chr1_14362501_14363000	530	32	1478	925	1245	480	838
Chr1_14365501_14366000	172	0	240	160	212	91	349	AT1TE47260||ATHILA2||LTR/Gypsy;
Chr1_14383001_14383500	143	0	293	190	212	91	194	AT1TE47320||ATHILA2||LTR/Gypsy;
Chr1_14384501_14385000	150	0	262	152	158	64	163	AT1TE47335||ATHILA0;
Chr1_14388501_14389000	136	2	240	145	185	121	256	AT1TE47340||ATHILA3||LTR/Gypsy;
Chr1_14389501_14390000	130	2	209	123	195	102	240	AT1TE47340||ATHILA3||LTR/Gypsy;
Chr1_14402001_14402500	349	2	475	484	492	335	590	AT1TE47445||ATHILA4A||LTR/Gypsy;
Chr1_14407001_14407500	231	2	527	223	344	259	299	AT1TE47455||ATHILA4||LTR/Gypsy;
Chr1_14409001_14409500	178	4	265	272	226	114	252
Chr1_14430501_14431000	181	6	394	257	273	106	287	AT1TE47540||ATHILA4C||LTR/Gypsy;
Chr1_14432501_14433000	278	4	388	365	371	236	481	AT1TE47540||ATHILA4C||LTR/Gypsy;AT1TE47550||ATHILA2||LTR/Gypsy;
Chr1_14436501_14437000	156	0	271	238	246	144	279	AT1TE47540||ATHILA4C||LTR/Gypsy;AT1TE47550||ATHILA2||LTR/Gypsy;
Chr1_14440001_14440500	181	4	225	145	222	91	248	AT1TE47540||ATHILA4C||LTR/Gypsy;AT1TE47550||ATHILA2||LTR/Gypsy;
Chr1_14440501_14441000	291	4	447	302	350	163	435	AT1TE47540||ATHILA4C||LTR/Gypsy;AT1TE47550||ATHILA2||LTR/Gypsy;
Chr1_14449001_14449500	326	9	419	298	475	232	396	AT1TE47570||ATHILA2||LTR/Gypsy;
Chr1_14453501_14454000	121	0	206	134	145	72	182	AT1TE47580||ATHILA3||LTR/Gypsy;
Chr1_14460001_14460500	97	9	203	164	155	76	229	AT1TE47605||ATHILA3||LTR/Gypsy;
Chr1_14466501_14467000	170	0	370	231	256	152	291	AT1TE47640||ATHILA3||LTR/Gypsy;
Chr1_14472001_14472500	203	0	364	167	219	167	205	AT1TE47655||ATHILA4||LTR/Gypsy;
Chr1_14473001_14473500	516	32	1471	917	1241	480	835
Chr1_14476001_14476500	223	0	345	216	273	129	419	AT1TE47680||ATHILA2||LTR/Gypsy;
Chr1_14484501_14485000	1044	39	2625	1693	1963	998	1588	AT1TE47715||ATHILA8A||LTR/Gypsy;
Chr1_14487001_14487500	1332	41	2909	1704	2254	941	1705	AT1TE47720||ATHILA2||LTR/Gypsy;
Chr1_14491501_14492000	251	6	610	548	506	350	640	AT1TE47735||ATHILA2||LTR/Gypsy;AT1TE47720||ATHILA2||LTR/Gypsy;
Chr1_14492001_14492500	136	4	240	197	178	133	260	AT1TE47720||ATHILA2||LTR/Gypsy;
Chr1_14496501_14497000	223	9	339	261	296	99	268	AT1TE47750||ATHILA2||LTR/Gypsy;
Chr1_14497001_14497500	201	6	385	253	327	171	357	AT1TE47750||ATHILA2||LTR/Gypsy;
Chr1_14497501_14498000	377	9	641	567	533	354	699	AT1TE47750||ATHILA2||LTR/Gypsy;
Chr1_14498501_14499000	1137	11	2190	1615	1825	773	1747
Chr1_14499001_14499500	183	6	265	182	212	106	225	AT1TE47765||ATHILA2||LTR/Gypsy;
Chr1_14500501_14501000	938	16	1737	1320	1289	724	1417	AT1TE47765||ATHILA2||LTR/Gypsy;
Chr1_14506001_14506500	143	6	296	145	280	118	287	AT1TE47780||ATHILA2||LTR/Gypsy;
Chr1_14507501_14508000	678	34	1360	951	1035	567	1040
Chr1_14508001_14508500	291	4	410	257	388	152	415
Chr1_14509501_14510000	1716	51	3860	2540	3188	1360	2621
Chr1_14510001_14510500	1078	48	2675	1753	2007	1002	1681
Chr1_14511001_14511500	258	0	391	387	421	221	384
Chr1_14544501_14545000	768	20	1709	1190	1461	678	1211
Chr1_14545501_14546000	455	23	1067	626	664	434	706
Chr1_14595501_14596000	86	2	212	130	118	83	170	AT1TE48035||ATENSPM5||DNA/En-Spm;
Chr1_14602501_14603000	346	4	623	387	658	316	539
Chr1_14603001_14603500	441	0	1157	906	685	621	656	AT1TE48050||HELITRONY2||RC/Helitron;
Chr1_14609501_14610000	1007	13	2280	1809	1518	967	1406
Chr1_14610001_14610500	421	6	746	802	533	160	605
Chr1_14657001_14657500	172	0	262	167	236	110	159
Chr1_14657501_14658000	1144	9	2474	1902	1673	853	1425
Chr1_14658501_14659000	1703	13	3566	2581	2868	1406	2326
Chr1_14659001_14659500	1482	20	2854	1809	2524	857	1876
Chr1_14659501_14660000	2045	16	4949	3476	3738	1920	2714
Chr1_14660001_14660500	1029	18	2190	1581	1970	682	1437
Chr1_14660501_14661000	1522	16	3801	3017	2416	1310	2109
Chr1_14661001_14661500	753	13	2055	1369	1383	651	916
Chr1_14661501_14662000	375	0	888	686	583	544	539	AT1TE48220||ATHILA4B;
Chr1_14664001_14664500	108	2	228	108	172	129	174	AT1TE48225||ATHILA4||LTR/Gypsy;
Chr1_14669501_14670000	218	4	382	231	371	179	310
Chr1_14670501_14671000	1049	2	2193	1633	1690	1158	1413
Chr1_14671001_14671500	357	9	780	522	668	304	582
Chr1_14672501_14673000	1137	4	2409	1719	1832	1166	1526
Chr1_14674501_14675000	501	0	947	682	634	381	605
Chr1_14675001_14675500	1409	11	2304	1633	2196	823	1569
Chr1_14675501_14676000	671	6	1224	820	1093	464	974
Chr1_14676501_14677000	203	2	222	294	303	60	225
Chr1_14677001_14677500	1614	16	3375	2570	2493	861	2155
Chr1_14677501_14678000	1093	6	2551	1786	2041	1181	1658
Chr1_14678501_14679000	362	9	706	727	458	118	539
Chr1_14679001_14679500	1793	11	3304	2387	2824	1352	2202
Chr1_14681001_14681500	1307	11	2780	2208	2038	842	1732
Chr1_14681501_14682000	923	13	2317	1689	1586	636	1289
Chr1_14682001_14682500	1084	23	2641	1865	2125	800	1479
Chr1_14683001_14683500	1031	13	2749	2182	1741	1025	1522
Chr1_14683501_14684000	1212	6	2388	1868	1903	914	1464
Chr1_14684001_14684500	1405	16	3607	3021	2281	1371	2081
Chr1_14685501_14686000	1089	2	2548	2025	1663	1265	1518
Chr1_14686001_14686500	938	6	1422	906	1552	621	1180
Chr1_14686501_14687000	596	4	1388	1029	890	628	737
Chr1_14687001_14687500	958	9	2416	1895	1478	842	1444
Chr1_14687501_14688000	985	6	2258	1693	1629	1082	1200
Chr1_14688001_14688500	921	4	2159	1660	1582	922	1281
Chr1_14690501_14691000	256	2	502	462	323	308	318
Chr1_14691001_14691500	1181	4	2628	2018	1974	1436	1635
Chr1_14691501_14692000	883	9	1564	1010	1478	708	1060
Chr1_14693001_14693500	1115	9	2665	2174	1798	1409	1534
Chr1_14694001_14694500	446	4	913	813	553	537	609
Chr1_14694501_14695000	379	4	777	511	762	293	559
Chr1_14695001_14695500	980	6	2014	1245	1825	617	1328
Chr1_14696001_14696500	1195	6	2539	1943	1876	937	1635
Chr1_14697001_14697500	969	2	2264	1813	1467	1200	1223
Chr1_14698001_14698500	618	6	1073	761	1093	537	796
Chr1_14698501_14699000	713	4	1348	787	1208	392	827
Chr1_14699501_14700000	923	4	2014	1522	1424	948	1075
Chr1_14700501_14701000	919	4	1993	1600	1562	1150	1227
Chr1_14701001_14701500	709	6	1363	884	1292	506	1002
Chr1_14702501_14703000	1044	9	2551	1798	1886	948	1429
Chr1_14703501_14704000	801	4	1672	1245	1478	849	1141
Chr1_14705001_14705500	983	2	2203	1727	1454	1044	1293
Chr1_14706001_14706500	974	9	2212	1730	1731	1196	1406
Chr1_14706501_14707000	927	6	2175	1439	1680	811	1355
Chr1_14707501_14708000	1184	4	2724	2126	1747	1360	1510
Chr1_14708501_14709000	198	9	481	253	280	121	271
Chr1_14709001_14709500	488	6	1123	779	884	510	668
Chr1_14709501_14710000	709	6	1693	1059	1562	609	1075
Chr1_14710501_14711000	452	6	1237	955	759	320	792
Chr1_14712001_14712500	371	6	1002	813	651	278	675
Chr1_14712501_14713000	569	6	1465	1055	1120	685	862
Chr1_14713001_14713500	1022	9	2647	2070	1710	1242	1437
Chr1_14714001_14714500	391	2	617	432	546	388	392	AT1TE48370||ATHILA4||LTR/Gypsy;
Chr1_14714501_14715000	125	2	191	96	209	129	143	AT1TE48370||ATHILA4||LTR/Gypsy;
Chr1_14715001_14715500	132	2	271	138	219	156	221	AT1TE48370||ATHILA4||LTR/Gypsy;
Chr1_14717501_14718000	161	0	342	264	266	243	209
Chr1_14718501_14719000	1009	6	2366	1637	1673	754	1464
Chr1_14721001_14721500	841	2	1891	1510	1305	929	1083
Chr1_14721501_14722000	589	13	1277	1175	840	274	959
Chr1_14722501_14723000	1360	11	2968	1992	2352	1127	1724
Chr1_14723001_14723500	671	6	1212	813	1083	411	784
Chr1_14724501_14725000	806	9	1872	1223	1403	533	1114
Chr1_14725501_14726000	1047	11	2628	1876	1899	1009	1409
Chr1_14726501_14727000	1566	16	3138	2275	2487	1204	1938
Chr1_14727001_14727500	713	11	1690	1178	1346	491	967
Chr1_14727501_14728000	1524	13	3480	2738	2308	1409	2031
Chr1_14728001_14728500	852	9	1817	1245	1403	583	1009
Chr1_14728501_14729000	1011	11	2326	1701	1768	941	1320
Chr1_14729001_14729500	1705	16	3641	2622	2804	1295	2171
Chr1_14729501_14730000	1047	9	2024	1458	1525	697	1165
Chr1_14730001_14730500	1725	11	3789	2685	2895	1364	2264
Chr1_14731001_14731500	954	13	1959	1439	1575	884	1258
Chr1_14731501_14732000	797	9	1743	1350	1130	453	1040
Chr1_14732001_14732500	1113	11	2480	1671	1936	746	1433
Chr1_14733001_14733500	1484	11	3495	2738	2186	1432	1903
Chr1_14734501_14735000	1681	11	3730	2865	2628	1470	2147
Chr1_14735001_14735500	1089	6	2014	1529	1565	731	1211
Chr1_14736001_14736500	605	4	1240	917	870	339	796
Chr1_14736501_14737000	1223	11	2733	1913	2166	842	1658
Chr1_14737001_14737500	1769	23	4378	3417	2915	1817	2474
Chr1_14738501_14739000	649	4	1332	962	1029	464	901
Chr1_14739501_14740000	1734	18	3977	3189	2655	1642	2287
Chr1_14740001_14740500	1303	16	3094	2234	2159	823	1627
Chr1_14740501_14741000	1159	13	2934	2227	1940	1086	1604
Chr1_14741001_14741500	1544	9	3369	2454	2389	1413	1895
Chr1_14742001_14742500	1086	13	2702	1936	1974	1032	1421
Chr1_14742501_14743000	1696	16	4066	3245	2429	1501	2272
Chr1_14743001_14743500	1084	6	2363	1674	1801	906	1355
Chr1_14744001_14744500	1146	9	1783	1078	1754	529	1273
Chr1_14744501_14745000	1517	6	3764	3092	2260	1539	2039
Chr1_14745001_14745500	1294	11	3067	2305	1947	1101	1712
Chr1_14746001_14746500	709	9	1589	1096	1120	655	862
Chr1_14746501_14747000	161	0	323	264	236	259	213	AT1TE48470||ATHILA4B;
Chr1_14749001_14749500	119	2	265	138	209	148	213	AT1TE48475||ATHILA4||LTR/Gypsy;
Chr1_14749501_14750000	143	2	200	100	229	167	147	AT1TE48475||ATHILA4||LTR/Gypsy;
Chr1_14750001_14750500	375	2	607	429	526	350	380
Chr1_14805501_14806000	194	0	336	223	185	91	225	AT1TE48660||ATHILA6B||LTR/Gypsy;
Chr1_14811501_14812000	223	2	391	253	323	121	368	AT1TE48660||ATHILA6B||LTR/Gypsy;
Chr1_14815001_14815500	251	2	499	268	442	194	442	AT1TE48660||ATHILA6B||LTR/Gypsy;
Chr1_14815501_14816000	258	2	521	305	357	140	407	AT1TE48660||ATHILA6B||LTR/Gypsy;
Chr1_14820501_14821000	832	9	1687	1111	1481	643	1033
Chr1_14821001_14821500	1168	2	2770	2186	1987	1497	1654
Chr1_14821501_14822000	1084	18	2579	1783	2011	998	1518
Chr1_14822501_14823000	1778	16	4119	2891	3158	1428	2466
Chr1_14823001_14823500	183	2	314	138	350	121	271
Chr1_14824501_14825000	1734	6	3798	2723	2864	1390	2326
Chr1_14827501_14828000	318	2	555	384	479	293	396
Chr1_14828501_14829000	1044	6	2082	1563	1741	1074	1413
Chr1_14830501_14831000	468	0	904	619	573	327	570
Chr1_14831001_14831500	1519	13	2579	1887	2287	868	1724
Chr1_14831501_14832000	452	2	740	384	786	266	625	AT1TE48710||VANDAL4||DNA/MuDR;
Chr1_14837001_14837500	921	4	1801	1305	1461	769	1231
Chr1_14843001_14843500	198	0	320	227	222	175	306	AT1TE48730||ATHILA3||LTR/Gypsy;
Chr1_14844501_14845000	143	0	243	164	195	76	213	AT1TE48730||ATHILA3||LTR/Gypsy;
Chr1_14847501_14848000	161	0	249	171	205	95	279	AT1TE48745||ATHILA||LTR/Gypsy;
Chr1_14849001_14849500	474	2	641	473	509	281	469	AT1TE48745||ATHILA||LTR/Gypsy;
Chr1_14851501_14852000	139	4	200	96	155	83	209	AT1TE48745||ATHILA||LTR/Gypsy;
Chr1_14852001_14852500	176	2	327	201	263	148	275	AT1TE48745||ATHILA||LTR/Gypsy;
Chr1_14855001_14855500	99	2	215	89	168	137	240	AT1TE48745||ATHILA||LTR/Gypsy;
Chr1_14857001_14857500	430	0	610	451	523	339	466	AT1TE48750||ATHILA3||LTR/Gypsy;
Chr1_14857501_14858000	92	0	182	100	148	64	170	AT1TE48750||ATHILA3||LTR/Gypsy;
Chr1_14865001_14865500	174	0	394	246	249	190	221	AT1TE48765||ATHILA||LTR/Gypsy;
Chr1_14865501_14866000	565	2	990	772	772	518	827	AT1TE48765||ATHILA||LTR/Gypsy;
Chr1_14866501_14867000	167	6	314	149	229	118	322	AT1TE48765||ATHILA||LTR/Gypsy;
Chr1_14867501_14868000	223	2	394	208	361	251	419	AT1TE48765||ATHILA||LTR/Gypsy;
Chr1_14870001_14870500	201	2	385	249	303	243	376	AT1TE48765||ATHILA||LTR/Gypsy;
Chr1_14871001_14871500	125	4	185	126	114	68	174	AT1TE48765||ATHILA||LTR/Gypsy;
Chr1_14873001_14873500	333	0	589	440	408	320	462	AT1TE48765||ATHILA||LTR/Gypsy;
Chr1_14873501_14874000	417	2	644	440	529	278	485	AT1TE48765||ATHILA||LTR/Gypsy;
Chr1_14879001_14879500	154	2	283	197	209	102	225	AT1TE48775||ATHILA3||LTR/Gypsy;
Chr1_14885001_14885500	702	0	1289	872	1002	522	928
Chr1_14885501_14886000	837	6	1851	1294	1491	693	1157
Chr1_14886001_14886500	432	2	839	492	681	270	668
Chr1_14886501_14887000	565	13	968	593	1022	342	842
Chr1_14887501_14888000	167	2	314	216	293	106	194
Chr1_14888001_14888500	709	9	1934	1439	1251	826	1048
Chr1_14889501_14890000	1166	2	2696	2018	1943	891	1654
Chr1_14890501_14891000	497	0	678	395	546	152	559
Chr1_14891001_14891500	888	9	1916	1439	1474	777	1227
Chr1_14891501_14892000	452	4	808	540	634	209	586	AT1TE48830||ATENSPM11||DNA/En-Spm;
Chr1_14899001_14899500	245	2	444	242	421	186	396	AT1TE48835||ATHILA6B||LTR/Gypsy;
Chr1_14902501_14903000	214	0	388	201	249	95	388	AT1TE48835||ATHILA6B||LTR/Gypsy;
Chr1_14906501_14907000	282	6	598	462	523	137	516	AT1TE48835||ATHILA6B||LTR/Gypsy;
Chr1_14909001_14909500	569	4	1212	798	1083	464	718
Chr1_14925501_14926000	296	2	546	488	381	281	380	AT1TE48905||ATHILA2||LTR/Gypsy;
Chr1_14927001_14927500	1241	6	2659	2208	1835	1230	1514
Chr1_14929001_14929500	627	2	1329	999	1083	663	776
Chr1_14929501_14930000	357	6	601	522	408	133	493
Chr1_14930001_14930500	589	0	1357	1040	853	697	730
Chr1_14930501_14931000	1497	9	3841	2865	2713	1596	2124
Chr1_14935501_14936000	1007	4	1795	1223	1613	525	1324
Chr1_14938501_14939000	949	4	1681	1152	1582	491	1219
Chr1_14941001_14941500	1106	6	2058	1589	1693	826	1464
Chr1_14941501_14942000	715	6	1499	1160	1164	716	881
Chr1_14942001_14942500	991	2	2274	1566	1643	849	1324
Chr1_14942501_14943000	835	9	2311	1674	1403	887	1141
Chr1_14947001_14947500	1382	6	3070	2256	2169	1314	1693
Chr1_14947501_14948000	463	6	1419	921	786	350	734
Chr1_14951001_14951500	488	11	1061	820	1042	426	664
Chr1_14951501_14952000	1000	2	1909	1447	1636	986	1308
Chr1_14952001_14952500	377	6	777	518	550	217	555
Chr1_14953001_14953500	379	2	820	626	583	362	528
Chr1_14953501_14954000	432	2	836	462	846	308	574
Chr1_14954501_14955000	916	9	1903	1171	1764	643	1223
Chr1_14956001_14956500	382	2	586	466	688	426	473
Chr1_14956501_14957000	625	9	1496	1137	1316	613	904
Chr1_14958501_14959000	786	6	1675	1320	1184	796	1056
Chr1_14959001_14959500	691	9	1539	1216	1039	697	889
Chr1_14959501_14960000	344	6	561	380	529	217	411
Chr1_14960501_14961000	1484	6	3443	2626	2311	1531	1833
Chr1_14961001_14961500	797	4	2051	1439	1434	701	1099
Chr1_14961501_14962000	1643	6	4088	2950	2696	1615	2124
Chr1_14962001_14962500	1371	11	3212	2294	2311	1234	1689
Chr1_14962501_14963000	894	4	2178	1499	1528	724	1207
Chr1_14963501_14964000	938	11	2122	1689	1457	1028	1200
Chr1_14964001_14964500	638	9	1795	1163	1147	544	1044
Chr1_14964501_14965000	724	4	1956	1439	1120	724	1068
Chr1_14965501_14966000	801	2	1626	1369	1170	903	908
Chr1_14966001_14966500	1164	13	2792	1928	2115	1051	1545
Chr1_14966501_14967000	1040	4	2931	2230	1812	1143	1433
Chr1_14967001_14967500	1201	11	2989	2089	1953	1059	1600
Chr1_14968001_14968500	550	4	1166	891	857	442	671
Chr1_14969501_14970000	450	11	1036	630	846	365	761
Chr1_14970001_14970500	481	4	1055	712	661	297	648
Chr1_14970501_14971000	797	2	1693	1305	1137	735	1002
Chr1_14971501_14972000	786	2	2156	1600	1302	819	1114
Chr1_14972001_14972500	527	2	1061	667	725	262	602
Chr1_14972501_14973000	545	4	854	596	995	377	691
Chr1_14974001_14974500	461	4	978	660	691	373	574
Chr1_14975001_14975500	1292	4	3252	2450	2159	1379	1775
Chr1_14976001_14976500	1612	2	4116	3126	2908	1924	2167
Chr1_14977001_14977500	1475	6	3548	2600	2399	1493	1988
Chr1_14978001_14978500	315	6	638	473	475	247	466
Chr1_14979001_14979500	271	6	567	417	435	209	419
Chr1_14980001_14980500	647	9	1348	906	1191	403	893
Chr1_14982001_14982500	534	6	891	615	938	320	683
Chr1_14987001_14987500	307	6	524	432	445	186	368
Chr1_14987501_14988000	547	4	857	466	941	304	695
Chr1_14989001_14989500	625	6	1021	697	1086	362	819
Chr1_14990501_14991000	689	13	1555	1022	1339	480	924
Chr1_14991501_14992000	662	6	1033	686	1069	365	807
Chr1_14993001_14993500	324	9	524	440	411	201	403
Chr1_14995001_14995500	627	6	1018	690	1086	365	804
Chr1_14996501_14997000	342	4	549	481	431	201	450
Chr1_14997501_14998000	494	2	916	608	742	346	501
Chr1_14998001_14998500	647	6	1619	1227	1062	724	916
Chr1_14998501_14999000	424	6	617	466	388	259	431	AT1TE49140||ATREP10D||RC/Helitron;
Chr1_15009501_15010000	130	0	259	152	168	68	205
Chr1_15010001_15010500	298	6	885	555	536	209	512
Chr1_15012501_15013000	870	9	2243	1663	1626	682	1472
Chr1_15013501_15014000	598	6	1459	1126	981	689	862
Chr1_15014001_15014500	209	2	385	317	354	243	229
Chr1_15015001_15015500	841	13	1598	1208	1528	632	1227
Chr1_15016501_15017000	572	6	975	723	830	228	842
Chr1_15017501_15018000	1279	11	3094	2477	2247	964	2241
Chr1_15020001_15020500	565	6	968	719	813	221	831
Chr1_15021001_15021500	1263	11	3057	2458	2196	964	2194
Chr1_15022501_15023000	463	6	971	772	718	224	815
Chr1_15023001_15023500	329	4	765	503	539	221	547
Chr1_15024501_15025000	810	9	2045	1760	1383	643	1456
Chr1_15027501_15028000	344	4	743	611	485	167	578
Chr1_15029501_15030000	530	4	1033	649	904	221	842
Chr1_15033501_15034000	881	6	1971	1529	1400	575	1437
Chr1_15035501_15036000	934	2	1780	1219	1437	411	1421
Chr1_15036501_15037000	888	2	1508	869	1474	586	1312
Chr1_15043001_15043500	455	11	833	496	732	400	726	AT1TE49260||ATHILA6B||LTR/Gypsy;
Chr1_15046501_15047000	311	4	493	328	455	179	368	AT1TE49260||ATHILA6B||LTR/Gypsy;
Chr1_15047501_15048000	181	0	283	182	269	179	268	AT1TE49260||ATHILA6B||LTR/Gypsy;
Chr1_15060001_15060500	605	6	1175	902	789	415	901	AT1TE49295||ATHILA2||LTR/Gypsy;
Chr1_15061501_15062000	172	2	277	160	195	118	306	AT1TE49300||ATHILA2||LTR/Gypsy;
Chr1_15062001_15062500	136	11	339	223	269	118	349	AT1TE49300||ATHILA2||LTR/Gypsy;
Chr1_15062501_15063000	353	9	697	492	533	255	536	AT1TE49300||ATHILA2||LTR/Gypsy;
Chr1_15065501_15066000	108	6	274	145	202	72	244	AT1TE49300||ATHILA2||LTR/Gypsy;
Chr1_15066001_15066500	357	9	691	488	529	259	512	AT1TE49300||ATHILA2||LTR/Gypsy;
Chr1_15069501_15070000	198	0	354	264	172	221	268	AT1TE49320||ATHILA6B||LTR/Gypsy;
Chr1_15081501_15082000	481	4	623	779	769	247	706	proteincoding:AT1G40104;
Chr1_15082001_15082500	11953	179	25274	15048	16285	8692	19777	proteincoding:AT1G40104;
Chr1_15083501_15084000	6057	149	12280	9822	9921	5098	8708	proteincoding:AT1G40104;
Chr1_15085001_15085500	12300	237	26388	16701	17064	8878	19886	proteincoding:AT1G40104;
Chr1_15086001_15086500	801	16	1539	1540	1255	967	1297
Chr1_15087501_15088000	938	0	394	212	415	1364	341	AT1TE49370||ATREP18||DNA;
Chr1_15088501_15089000	141	2	219	205	155	102	225	AT1TE49370||ATREP18||DNA;
Chr1_15089001_15089500	854	2	533	317	431	1204	407	AT1TE49370||ATREP18||DNA;
Chr1_15089501_15090000	481	0	333	216	263	613	248	AT1TE49375||ATREP18||DNA;
Chr1_15090001_15090500	163	0	219	167	161	91	147	AT1TE49380||ATREP18||DNA;AT1TE49375||ATREP18||DNA;
Chr1_15090501_15091000	426	0	311	205	259	651	213	AT1TE49375||ATREP18||DNA;
Chr1_15091501_15092000	525	0	262	134	202	750	240	AT1TE49385||ATREP18||DNA;
Chr1_15092501_15093000	647	0	302	186	269	967	252	AT1TE49385||ATREP18||DNA;
Chr1_15093001_15093500	391	0	225	138	212	514	225	AT1TE49385||ATREP18||DNA;
Chr1_15093501_15094000	167	2	240	201	290	99	221	AT1TE49395||ATREP18||DNA;
Chr1_15094001_15094500	174	4	327	279	215	156	302	AT1TE49405||ATREP18||DNA;
Chr1_15094501_15095000	1018	6	675	395	512	1520	555	AT1TE49405||ATREP18||DNA;
Chr1_15095001_15095500	236	0	160	126	114	224	147	AT1TE49410||ATREP18||DNA;
Chr1_15095501_15096000	203	0	265	182	226	251	190	AT1TE49410||ATREP18||DNA;
Chr1_15096501_15097000	121	4	215	145	114	148	151	AT1TE49410||ATREP18||DNA;AT1TE49415||ATREP18||DNA;
Chr1_15097001_15097500	205	0	222	164	280	106	170	AT1TE49420||ATREP18||DNA;AT1TE49410||ATREP18||DNA;
Chr1_15097501_15098000	128	2	256	216	182	129	190	AT1TE49410||ATREP18||DNA;
Chr1_15098001_15098500	92	4	212	186	155	118	186	AT1TE49425||ATREP18||DNA;
Chr1_15099001_15099500	192	0	212	197	296	129	190	AT1TE49425||ATREP18||DNA;
Chr1_15099501_15100000	152	6	311	257	215	167	271	AT1TE49425||ATREP18||DNA;
Chr1_15100001_15100500	1329	0	623	313	536	2084	469	AT1TE49425||ATREP18||DNA;
Chr1_15100501_15101000	125	0	219	197	151	99	186	AT1TE49430||ATREP18||DNA;
Chr1_15101001_15101500	205	0	262	235	313	129	217	AT1TE49430||ATREP18||DNA;
Chr1_15101501_15102000	947	6	539	328	472	1375	423	AT1TE49430||ATREP18||DNA;
Chr1_15102501_15103000	119	2	280	175	158	102	201	AT1TE49435||ATREP18||DNA;
Chr1_15103001_15103500	143	4	342	249	209	190	260
Chr1_15103501_15104000	543	2	354	171	293	762	271	AT1TE49450||ATREP18||DNA;
Chr1_15104001_15104500	170	0	191	152	269	91	159	AT1TE49450||ATREP18||DNA;
Chr1_15104501_15105000	148	9	253	193	175	175	209	AT1TE49455||ATREP18||DNA;
Chr1_15105001_15105500	163	0	296	212	199	121	240	AT1TE49455||ATREP18||DNA;
Chr1_15105501_15106000	187	0	212	167	253	91	147	AT1TE49455||ATREP18||DNA;
Chr1_15106001_15106500	139	4	290	197	209	148	217	AT1TE49460||ATREP18||DNA;
Chr1_15106501_15107000	189	0	333	235	209	140	302	AT1TE49460||ATREP18||DNA;
Chr1_15107001_15107500	181	0	145	108	222	57	120	AT1TE49465||ATREP18||DNA;
Chr1_15108001_15108500	282	4	330	264	381	270	236	AT1TE49475||ATREP18||DNA;
Chr1_15108501_15109000	240	2	299	242	296	243	155	AT1TE49480||ATREP18||DNA;
Chr1_15109001_15109500	170	2	296	201	317	76	209	AT1TE49480||ATREP18||DNA;
Chr1_15109501_15110000	218	6	311	249	232	270	244	AT1TE49480||ATREP18||DNA;
Chr1_15110001_15110500	284	2	259	197	151	426	182	AT1TE49480||ATREP18||DNA;
Chr1_15110501_15111000	165	2	256	205	192	221	248	AT1TE49480||ATREP18||DNA;
Chr1_15111001_15111500	216	2	222	227	307	114	163	AT1TE49480||ATREP18||DNA;
Chr1_15111501_15112000	196	0	274	175	236	236	190	AT1TE49480||ATREP18||DNA;
Chr1_15112001_15112500	156	2	243	197	155	140	201	AT1TE49495||ATREP18||DNA;
Chr1_15112501_15113000	1237	4	681	376	485	1863	508	AT1TE49500||ATREP18||DNA;
Chr1_15113001_15113500	907	0	481	305	529	1299	400	AT1TE49500||ATREP18||DNA;
Chr1_15113501_15114000	194	0	234	156	168	224	151	AT1TE49510||ATREP18||DNA;
Chr1_15114001_15114500	338	2	317	197	192	495	268	AT1TE49510||ATREP18||DNA;
Chr1_15114501_15115000	463	2	401	298	313	670	322	AT1TE49510||ATREP18||DNA;AT1TE49515||ATREP18||DNA;
Chr1_15115001_15115500	238	2	249	227	347	106	209	AT1TE49510||ATREP18||DNA;
Chr1_15115501_15116000	218	0	256	167	195	228	186	AT1TE49510||ATREP18||DNA;
Chr1_15116001_15116500	163	4	246	205	165	160	201	AT1TE49520||ATREP18||DNA;
Chr1_15116501_15117000	1232	2	697	384	499	1851	547
Chr1_15117001_15117500	569	0	370	235	394	762	252	AT1TE49530||ATREP18||DNA;
Chr1_15118001_15118500	322	4	286	152	161	491	201	AT1TE49530||ATREP18||DNA;
Chr1_15118501_15119000	481	0	453	354	354	701	361	AT1TE49545||ATREP18||DNA;AT1TE49540||ATREP18||DNA;
Chr1_15119001_15119500	136	2	135	126	158	49	155	AT1TE49545||ATREP18||DNA;AT1TE49540||ATREP18||DNA;
Chr1_15119501_15120000	119	0	215	190	155	102	151	AT1TE49540||ATREP18||DNA;
Chr1_15120001_15120500	293	2	311	193	175	403	240	AT1TE49540||ATREP18||DNA;
Chr1_15120501_15121000	508	2	404	298	330	769	353	AT1TE49540||ATREP18||DNA;
Chr1_15121001_15121500	223	2	219	208	330	106	182	AT1TE49540||ATREP18||DNA;
Chr1_15121501_15122000	227	0	277	186	212	232	209	AT1TE49540||ATREP18||DNA;AT1TE49550||ATREP18||DNA;
Chr1_15122001_15122500	148	4	240	171	148	125	182	AT1TE49540||ATREP18||DNA;
Chr1_15122501_15123000	757	2	539	324	347	1139	396	AT1TE49560||ATREP18||DNA;
Chr1_15123001_15123500	905	0	484	302	519	1291	392	AT1TE49560||ATREP18||DNA;
Chr1_15123501_15124000	205	4	259	227	205	255	201	AT1TE49560||ATREP18||DNA;
Chr1_15124001_15124500	335	2	308	179	192	495	252	AT1TE49570||ATREP18||DNA;
Chr1_15124501_15125000	461	2	413	313	317	674	334	AT1TE49570||ATREP18||DNA;
Chr1_15125001_15125500	150	2	188	164	195	72	167	AT1TE49570||ATREP18||DNA;
Chr1_15125501_15126000	121	0	209	190	161	106	178	AT1TE49570||ATREP18||DNA;
Chr1_15126001_15126500	148	2	253	212	148	160	170	AT1TE49570||ATREP18||DNA;
Chr1_15126501_15127000	1234	2	718	384	506	1851	547	AT1TE49570||ATREP18||DNA;
Chr1_15127001_15127500	989	0	502	309	533	1444	357	AT1TE49580||ATREP18||DNA;
Chr1_15128001_15128500	322	4	293	156	165	495	213	AT1TE49590||ATREP18||DNA;
Chr1_15128501_15129000	490	0	450	354	354	697	349	AT1TE49595||ATREP18||DNA;
Chr1_15129001_15129500	132	2	154	152	168	68	167	AT1TE49595||ATREP18||DNA;
Chr1_15129501_15130000	119	0	212	205	158	102	143	AT1TE49600||ATREP18||DNA;AT1TE49595||ATREP18||DNA;
Chr1_15130001_15130500	165	4	296	231	158	160	198
Chr1_15130501_15131000	1221	0	663	365	496	1851	520	AT1TE49610||ATREP18||DNA;AT1TE49605||ATREP18||DNA;
Chr1_15131001_15131500	985	0	515	320	553	1436	380	AT1TE49615||ATREP18||DNA;AT1TE49605||ATREP18||DNA;
Chr1_15131501_15132000	103	4	246	171	165	87	213	AT1TE49615||ATREP18||DNA;AT1TE49605||ATREP18||DNA;
Chr1_15132001_15132500	335	4	320	193	188	514	240
Chr1_15132501_15133000	176	0	265	257	202	133	205	AT1TE49630||ATREP18||DNA;
Chr1_15133001_15133500	121	2	157	164	165	72	170	AT1TE49630||ATREP18||DNA;
Chr1_15133501_15134000	134	0	256	253	185	156	167	AT1TE49635||ATREP18||DNA;
Chr1_15134001_15134500	748	4	462	249	323	1078	353
Chr1_15134501_15135000	1345	0	703	380	556	2065	543	AT1TE49645||ATREP18||DNA;
Chr1_15135001_15135500	170	0	203	149	165	236	139	AT1TE49650||ATREP18||DNA;
Chr1_15135501_15136000	123	9	240	205	155	133	159	AT1TE49650||ATREP18||DNA;
Chr1_15136501_15137000	492	0	388	302	337	682	330
Chr1_15137001_15137500	159	2	175	160	259	99	143	AT1TE49665||ATREP18||DNA;
Chr1_15137501_15138000	234	2	253	167	141	255	151	AT1TE49665||ATREP18||DNA;
Chr1_15138001_15138500	170	0	253	197	202	179	248	AT1TE49665||ATREP18||DNA;
Chr1_15138501_15139000	386	0	265	186	215	609	190	AT1TE49670||ATENSPM6||DNA/En-Spm;
Chr1_15143001_15143500	2074	0	836	399	782	3178	640	AT1TE49695||ATREP18||DNA;
Chr1_15144501_15145000	477	0	376	272	313	636	287	AT1TE49705||ATREP18||DNA;
Chr1_15145001_15145500	470	0	342	223	266	560	229	AT1TE49710||ATREP18||DNA;
Chr1_15145501_15146000	452	0	323	231	266	590	209	AT1TE49720||ATREP18||DNA;AT1TE49715||ATREP18||DNA;
Chr1_15146501_15147000	134	2	215	160	138	91	198	AT1TE49715||ATREP18||DNA;
Chr1_15147001_15147500	421	2	194	152	178	442	147	AT1TE49725||ATREP18||DNA;AT1TE49715||ATREP18||DNA;
Chr1_15147501_15148000	194	0	169	96	118	266	104	AT1TE49715||ATREP18||DNA;
Chr1_15148501_15149000	395	2	299	197	209	518	260	AT1TE49715||ATREP18||DNA;
Chr1_15159501_15160000	145	0	197	182	239	95	159
Chr1_15167001_15167500	470	0	351	249	263	598	302	AT1TE49765||ATREP18||DNA;
Chr1_15167501_15168000	1290	2	481	190	455	2031	376	AT1TE49765||ATREP18||DNA;
Chr1_15168001_15168500	854	2	422	257	384	1303	400	AT1TE49775||ATREP18||DNA;AT1TE49765||ATREP18||DNA;
Chr1_15168501_15169000	461	0	367	253	259	609	279	AT1TE49765||ATREP18||DNA;
Chr1_15169001_15169500	470	2	209	96	192	716	182	AT1TE49780||ATREP18||DNA;
Chr1_15169501_15170000	1263	2	509	268	502	1939	504	AT1TE49780||ATREP18||DNA;AT1TE49785||ATREP18||DNA;
Chr1_15170001_15170500	156	4	222	175	276	83	135	AT1TE49780||ATREP18||DNA;
Chr1_15178001_15178500	154	2	219	145	158	221	178
Chr1_15190501_15191000	331	4	478	346	485	278	438	AT1TE49850||ATHILA2||LTR/Gypsy;
Chr1_15193501_15194000	185	0	185	167	209	190	155	AT1TE49860||ATREP18||DNA;
Chr1_15194001_15194500	386	0	280	182	209	495	252	AT1TE49865||ATREP18||DNA;
Chr1_15195001_15195500	159	0	271	167	151	125	194	AT1TE49870||ATREP18||DNA;
Chr1_15195501_15196000	247	0	175	115	107	358	97	AT1TE49870||ATREP18||DNA;
Chr1_15196001_15196500	357	0	240	141	168	487	151	AT1TE49870||ATREP18||DNA;
Chr1_15196501_15197000	271	2	212	182	172	297	256	AT1TE49875||ATREP18||DNA;
Chr1_15197501_15198000	269	0	157	108	138	354	139	AT1TE49885||ATREP18||DNA;
Chr1_15198001_15198500	192	2	172	82	104	240	132	AT1TE49885||ATREP18||DNA;
Chr1_15201501_15202000	145	0	135	149	209	64	112	AT1TE49910||ATREP18||DNA;
Chr1_15202501_15203000	373	2	308	179	202	503	225	AT1TE49920||ATREP18||DNA;
Chr1_15203001_15203500	678	0	323	201	300	998	287	AT1TE49920||ATREP18||DNA;
Chr1_15204001_15204500	817	2	472	272	337	1200	376	AT1TE49920||ATREP18||DNA;
Chr1_15204501_15205000	669	0	410	253	377	922	291	AT1TE49925||ATREP18||DNA;
Chr1_15205501_15206000	589	2	305	171	236	842	260
Chr1_15206001_15206500	170	0	185	171	276	102	135	AT1TE49940||ATREP18||DNA;
Chr1_15207001_15207500	2023	2	879	410	759	3101	679	AT1TE49945||ATREP18||DNA;
Chr1_15207501_15208000	441	0	283	216	253	590	233
Chr1_15211001_15211500	185	4	308	216	199	194	299	AT1TE49955||ATENSPM5||DNA/En-Spm;
Chr1_15211501_15212000	150	4	240	164	222	140	194	AT1TE49955||ATENSPM5||DNA/En-Spm;
Chr1_15213001_15213500	156	2	237	167	209	171	201	AT1TE49955||ATENSPM5||DNA/En-Spm;
Chr1_15222001_15222500	622	2	262	152	226	937	221	AT1TE49990||ATREP18||DNA;
Chr1_15223001_15223500	1550	4	552	242	519	2335	419	AT1TE49990||ATREP18||DNA;
Chr1_15223501_15224000	357	0	215	85	141	537	124	AT1TE50000||ATREP18||DNA;
Chr1_15225001_15225500	136	4	259	212	185	144	260
Chr1_15226001_15226500	152	2	225	205	131	121	163	AT1TE50015||ATREP18||DNA;
Chr1_15226501_15227000	81	0	175	197	188	133	139	AT1TE50015||ATREP18||DNA;
Chr1_15227501_15228000	388	2	320	227	236	472	334	AT1TE50020||ATREP18||DNA;
Chr1_15228001_15228500	472	0	431	305	340	624	384	AT1TE50020||ATREP18||DNA;
Chr1_15230001_15230500	229	2	253	197	205	240	271	AT1TE50040||ATREP18||DNA;
Chr1_15231001_15231500	79	2	172	179	192	99	170	AT1TE50050||ATREP18||DNA;
Chr1_15231501_15232000	170	0	299	253	188	144	252	AT1TE50050||ATREP18||DNA;
Chr1_15232501_15233000	132	0	206	119	168	83	178	AT1TE50055||ATREP18||DNA;
Chr1_15233001_15233500	145	6	259	208	188	140	213	AT1TE50060||ATREP18||DNA;
Chr1_15233501_15234000	128	4	197	205	188	91	229	AT1TE50065||ATREP18||DNA;
Chr1_15234001_15234500	751	2	413	257	313	1127	334	AT1TE50070||ATREP18||DNA;
Chr1_15234501_15235000	123	2	265	171	178	83	213	AT1TE50075||ATREP18||DNA;
Chr1_15235501_15236000	128	6	203	212	165	140	198	AT1TE50085||ATREP18||DNA;
Chr1_15236001_15236500	479	0	305	152	259	647	264	AT1TE50090||ATREP18||DNA;AT1TE50085||ATREP18||DNA;
Chr1_15236501_15237000	216	0	308	246	246	152	322	AT1TE50100||ATREP18||DNA;
Chr1_15237001_15237500	192	0	234	242	317	125	182	AT1TE50100||ATREP18||DNA;
Chr1_15238001_15238500	132	4	256	190	175	140	256	AT1TE50105||ATREP18||DNA;
Chr1_15238501_15239000	483	0	320	171	269	647	248	AT1TE50105||ATREP18||DNA;
Chr1_15239001_15239500	176	0	237	249	222	148	201	AT1TE50105||ATREP18||DNA;
Chr1_15239501_15240000	165	0	215	186	269	125	178	AT1TE50105||ATREP18||DNA;
Chr1_15240001_15240500	198	6	342	290	239	152	314
Chr1_15240501_15241000	282	4	21	29	489	133	42	proteincoding:AT1G40129;AT1TE50115||ATGP5||LTR/Gypsy;
Chr1_15244001_15244500	293	4	33	26	512	121	46	AT1TE50115||ATGP5||LTR/Gypsy;
Chr1_15245001_15245500	331	0	222	134	111	487	155	AT1TE50130||ATREP18||DNA;
Chr1_15245501_15246000	896	0	391	223	479	1219	326
Chr1_15246001_15246500	103	2	178	193	158	102	182	AT1TE50140||ATREP18||DNA;
Chr1_15246501_15247000	150	4	299	223	205	110	279	AT1TE50140||ATREP18||DNA;
Chr1_15247001_15247500	181	6	234	175	155	247	209	AT1TE50140||ATREP18||DNA;
Chr1_15247501_15248000	181	0	253	246	249	163	201	AT1TE50140||ATREP18||DNA;
Chr1_15248001_15248500	112	2	163	171	158	144	155	AT1TE50145||ATREP18||DNA;AT1TE50150||ATREP18||DNA;
Chr1_15248501_15249000	152	0	219	190	296	114	182	AT1TE50155||ATREP18||DNA;AT1TE50145||ATREP18||DNA;
Chr1_15249001_15249500	154	4	286	261	219	121	279	AT1TE50145||ATREP18||DNA;
Chr1_15249501_15250000	185	4	243	167	145	224	217	AT1TE50145||ATREP18||DNA;
Chr1_15250001_15250500	108	2	151	164	151	125	155	AT1TE50145||ATREP18||DNA;
Chr1_15250501_15251000	165	0	222	208	293	114	167	AT1TE50145||ATREP18||DNA;
Chr1_15251001_15251500	125	4	200	201	145	133	163	AT1TE50145||ATREP18||DNA;
Chr1_15251501_15252000	130	2	209	134	172	95	221	AT1TE50145||ATREP18||DNA;
Chr1_15252001_15252500	1197	0	632	358	556	1695	551	AT1TE50165||ATREP18||DNA;
Chr1_15252501_15253000	121	0	209	160	182	129	151	AT1TE50165||ATREP18||DNA;
Chr1_15253001_15253500	187	2	327	264	344	152	236
Chr1_15254001_15254500	726	4	481	283	394	1055	380	AT1TE50175||ATREP18||DNA;
Chr1_15254501_15255000	156	0	231	138	114	182	159	AT1TE50175||ATREP18||DNA;
Chr1_15255501_15256000	108	2	197	179	141	87	143	AT1TE50175||ATREP18||DNA;
Chr1_15257001_15257500	117	0	145	123	128	106	124	AT1TE50185||ATREP18||DNA;
Chr1_15257501_15258000	134	0	185	171	263	95	163	AT1TE50195||ATREP18||DNA;AT1TE50185||ATREP18||DNA;
Chr1_15258001_15258500	125	4	228	201	185	114	244	AT1TE50185||ATREP18||DNA;
Chr1_15258501_15259000	254	4	215	134	151	320	163
Chr1_15259001_15259500	156	0	280	246	239	152	217	AT1TE50210||ATREP18||DNA;
Chr1_15259501_15260000	172	0	206	216	276	121	139	AT1TE50220||ATREP18||DNA;
Chr1_15260001_15260500	561	2	428	268	276	788	279	AT1TE50220||ATREP18||DNA;
Chr1_15261001_15261500	581	0	320	179	256	807	256	AT1TE50220||ATREP18||DNA;AT1TE50230||ATREP18||DNA;
Chr1_15262001_15262500	598	0	348	235	431	804	295	AT1TE50235||ATREP18||DNA;AT1TE50220||ATREP18||DNA;
Chr1_15262501_15263000	110	2	237	145	107	95	132	AT1TE50235||ATREP18||DNA;AT1TE50220||ATREP18||DNA;
Chr1_15263001_15263500	178	2	246	227	192	148	299	AT1TE50220||ATREP18||DNA;
Chr1_15263501_15264000	139	0	231	179	165	114	128	AT1TE50240||ATREP18||DNA;
Chr1_15264001_15264500	132	0	191	201	256	83	139	AT1TE50240||ATREP18||DNA;
Chr1_15265001_15265500	1511	2	675	317	570	2286	539	AT1TE50250||ATREP18||DNA;
Chr1_15265501_15266000	916	0	496	238	384	1345	341	AT1TE50250||ATREP18||DNA;
Chr1_15266001_15266500	625	2	364	242	283	922	252	AT1TE50250||ATREP18||DNA;
Chr1_15266501_15267000	384	6	222	123	172	533	198	AT1TE50250||ATREP18||DNA;
Chr1_15267001_15267500	207	0	373	290	280	194	368	AT1TE50260||ATREP18||DNA;
Chr1_15268001_15268500	481	0	191	96	172	724	143	AT1TE50260||ATREP18||DNA;
Chr1_15268501_15269000	1018	0	465	201	398	1543	388	AT1TE50260||ATREP18||DNA;
Chr1_15270501_15271000	664	2	404	235	431	906	256	AT1TE50270||ATREP18||DNA;
Chr1_15272001_15272500	346	0	200	96	148	476	163	AT1TE50275||ATREP18||DNA;AT1TE50270||ATREP18||DNA;
Chr1_15272501_15273000	2169	2	823	358	806	3368	679	AT1TE50275||ATREP18||DNA;AT1TE50270||ATREP18||DNA;
Chr1_15273001_15273500	165	0	141	67	97	217	112	AT1TE50275||ATREP18||DNA;AT1TE50270||ATREP18||DNA;
Chr1_15275501_15276000	205	0	169	152	155	129	201	AT1TE50280||ATREP18||DNA;AT1TE50285||ATREP18||DNA;
Chr1_15276501_15277000	1294	2	469	220	472	2046	365	AT1TE50280||ATREP18||DNA;
Chr1_15277501_15278000	150	0	132	111	229	57	124	AT1TE50300||ATREP18||DNA;
Chr1_15279501_15280000	2116	2	771	313	735	3265	594	AT1TE50305||ATREP18||DNA;
Chr1_15289501_15290000	161	0	160	63	74	228	97	AT1TE50335||ATREP18||DNA;
Chr1_15290501_15291000	183	2	178	149	104	243	163
Chr1_15291501_15292000	112	2	126	123	118	68	128	AT1TE50340||ATREP18||DNA;
Chr1_15297501_15298000	189	2	219	223	128	266	233	AT1TE50365||ATREP18||DNA;
Chr1_15298001_15298500	768	0	456	279	374	1177	361	AT1TE50365||ATREP18||DNA;
Chr1_15298501_15299000	136	2	191	149	185	76	143	AT1TE50365||ATREP18||DNA;
Chr1_15299001_15299500	136	2	268	186	178	110	194	AT1TE50365||ATREP18||DNA;
Chr1_15308001_15308500	340	0	169	82	141	461	167	AT1TE50380||ATREP18||DNA;
Chr1_15308501_15309000	368	4	311	235	334	491	233	AT1TE50385||ATREP18||DNA;
Chr1_15309501_15310000	176	4	354	287	239	201	326	AT1TE50385||ATREP18||DNA;
Chr1_15310001_15310500	163	0	206	164	168	137	155	AT1TE50390||ATREP18||DNA;
Chr1_15311001_15311500	79	2	188	130	114	80	128
Chr1_15311501_15312000	130	2	228	190	185	137	182	AT1TE50395||ATREP18||DNA;
Chr1_15318001_15318500	645	2	283	167	269	952	229	AT1TE50435||ATREP18||DNA;AT1TE50440||ATREP18||DNA;
Chr1_15319501_15320000	1546	2	580	238	512	2324	411	AT1TE50450||ATREP18||DNA;
Chr1_15320001_15320500	344	2	154	85	172	533	143	AT1TE50450||ATREP18||DNA;
Chr1_15321001_15321500	128	4	246	208	188	152	268
Chr1_15322001_15322500	156	2	311	276	195	179	260
Chr1_15323001_15323500	66	0	157	164	172	80	124	AT1TE50465||ATREP18||DNA;
Chr1_15323501_15324000	154	4	200	212	178	99	236	AT1TE50470||ATREP18||DNA;
Chr1_15324001_15324500	360	2	391	276	246	506	334	AT1TE50470||ATREP18||DNA;
Chr1_15324501_15325000	463	2	330	208	273	609	268	AT1TE50475||ATREP18||DNA;
Chr1_15326001_15326500	432	2	311	201	263	609	244	AT1TE50485||ATREP18||DNA;
Chr1_15327001_15327500	196	2	175	141	145	217	213	AT1TE50485||ATREP18||DNA;
Chr1_15327501_15328000	143	2	194	134	165	129	147	AT1TE50495||ATREP18||DNA;
Chr1_15328501_15329000	176	2	308	249	226	148	287	AT1TE50495||ATREP18||DNA;
Chr1_15329501_15330000	145	0	203	138	175	80	217	AT1TE50495||ATREP18||DNA;AT1TE50500||ATREP18||DNA;
Chr1_15330001_15330500	145	6	259	208	185	140	213	AT1TE50495||ATREP18||DNA;
Chr1_15331001_15331500	742	2	435	242	357	1013	403	AT1TE50510||ATREP18||DNA;
Chr1_15331501_15332000	178	0	308	242	212	205	268	AT1TE50515||ATREP18||DNA;
Chr1_15332501_15333000	101	2	160	160	141	87	167	AT1TE50530||ATREP18||DNA;
Chr1_15333001_15333500	121	4	222	175	155	125	229	AT1TE50535||ATREP18||DNA;
Chr1_15333501_15334000	569	0	431	279	377	716	392	AT1TE50535||ATREP18||DNA;
Chr1_15334001_15334500	141	0	175	186	158	121	159	AT1TE50535||ATREP18||DNA;
Chr1_15334501_15335000	139	2	175	141	242	83	159	AT1TE50535||ATREP18||DNA;
Chr1_15335001_15335500	143	4	265	227	209	148	275	AT1TE50540||ATREP18||DNA;
Chr1_15335501_15336000	468	0	283	156	232	643	201	AT1TE50540||ATREP18||DNA;
Chr1_15336001_15336500	201	0	280	257	246	129	244	AT1TE50545||ATREP18||DNA;
Chr1_15336501_15337000	154	0	175	171	242	118	139	AT1TE50550||ATREP18||DNA;
Chr1_15337001_15337500	136	6	274	220	175	140	174	AT1TE50550||ATREP18||DNA;
Chr1_15337501_15338000	364	4	157	138	604	186	236	AT1TE50560||ATGP5||LTR/Gypsy;
Chr1_15341001_15341500	307	4	43	41	506	148	54	AT1TE50560||ATGP5||LTR/Gypsy;
Chr1_15342001_15342500	324	0	228	138	111	468	159	AT1TE50575||ATREP18||DNA;
Chr1_15342501_15343000	812	0	339	160	323	1223	287	AT1TE50575||ATREP18||DNA;
Chr1_15343001_15343500	172	2	209	223	286	118	198	AT1TE50575||ATREP18||DNA;AT1TE50580||ATREP18||DNA;
Chr1_15343501_15344000	152	4	305	242	229	118	287	AT1TE50575||ATREP18||DNA;
Chr1_15344001_15344500	205	6	259	197	168	259	229
Chr1_15344501_15345000	167	0	243	227	236	148	194	AT1TE50590||ATREP18||DNA;
Chr1_15345001_15345500	112	2	154	164	155	125	155	AT1TE50600||ATREP18||DNA;
Chr1_15345501_15346000	128	0	157	138	249	76	108
Chr1_15347001_15347500	154	4	323	205	215	156	299	AT1TE50615||ATREP18||DNA;AT1TE50620||ATREP18||DNA;
Chr1_15347501_15348000	207	0	243	212	212	221	244	AT1TE50615||ATREP18||DNA;AT1TE50620||ATREP18||DNA;
Chr1_15348001_15348500	125	2	182	167	182	137	182	AT1TE50615||ATREP18||DNA;AT1TE50620||ATREP18||DNA;
Chr1_15348501_15349000	165	0	222	227	300	121	147	AT1TE50615||ATREP18||DNA;
Chr1_15349001_15349500	101	0	166	175	138	102	139	AT1TE50625||ATREP18||DNA;
Chr1_15349501_15350000	154	4	259	193	185	140	260	AT1TE50630||ATREP18||DNA;
Chr1_15350001_15350500	1197	2	657	369	583	1710	574	AT1TE50635||ATREP18||DNA;
Chr1_15350501_15351000	132	0	191	160	161	133	143	AT1TE50635||ATREP18||DNA;
Chr1_15351001_15351500	165	0	268	227	330	144	213
Chr1_15351501_15352000	117	6	280	216	192	91	248
Chr1_15352501_15353000	746	0	416	216	290	1101	306	AT1TE50650||ATREP18||DNA;
Chr1_15355001_15355500	134	0	188	138	155	95	151
Chr1_15355501_15356000	136	0	172	186	249	114	147	AT1TE50665||ATREP18||DNA;
Chr1_15356001_15356500	110	4	188	160	141	91	159	AT1TE50665||ATREP18||DNA;
Chr1_15356501_15357000	205	4	240	134	195	240	201	AT1TE50665||ATREP18||DNA;
Chr1_15357001_15357500	212	0	265	231	215	213	248	AT1TE50665||ATREP18||DNA;AT1TE50675||ATREP18||DNA;
Chr1_15357501_15358000	187	0	237	242	317	144	170	AT1TE50680||ATREP18||DNA;
Chr1_15358001_15358500	141	2	265	201	128	140	159	AT1TE50680||ATREP18||DNA;
Chr1_15358501_15359000	486	2	283	164	236	731	217	AT1TE50685||ATREP18||DNA;
Chr1_15359001_15359500	600	2	379	208	276	830	295	AT1TE50685||ATREP18||DNA;
Chr1_15360001_15360500	609	0	336	220	411	804	299	AT1TE50685||ATREP18||DNA;
Chr1_15360501_15361000	117	2	253	156	141	102	143	AT1TE50695||ATREP18||DNA;
Chr1_15361001_15361500	134	2	191	182	141	140	213	AT1TE50705||ATREP18||DNA;AT1TE50700||ATREP18||DNA;
Chr1_15361501_15362000	167	0	290	227	209	125	217	AT1TE50700||ATREP18||DNA;
Chr1_15362001_15362500	148	0	191	193	263	76	135	AT1TE50700||ATREP18||DNA;
Chr1_15363001_15363500	139	2	212	167	104	106	194	AT1TE50700||ATREP18||DNA;
Chr1_15363501_15364000	1968	0	845	361	732	2995	602	AT1TE50710||ATREP18||DNA;AT1TE50700||ATREP18||DNA;
Chr1_15364001_15364500	901	2	450	223	371	1417	299	AT1TE50710||ATREP18||DNA;AT1TE50700||ATREP18||DNA;
Chr1_15364501_15365000	406	4	237	164	192	541	213	AT1TE50710||ATREP18||DNA;AT1TE50700||ATREP18||DNA;
Chr1_15365001_15365500	185	2	308	246	222	205	322	AT1TE50715||ATREP18||DNA;AT1TE50700||ATREP18||DNA;
Chr1_15365501_15366000	152	0	206	167	161	137	155	AT1TE50720||ATREP18||DNA;AT1TE50700||ATREP18||DNA;
Chr1_15366001_15366500	494	0	203	108	195	746	159	AT1TE50700||ATREP18||DNA;
Chr1_15366501_15367000	616	0	305	149	253	876	275	AT1TE50700||ATREP18||DNA;
Chr1_15367001_15367500	441	0	197	89	175	693	135	AT1TE50735||ATREP18||DNA;
Chr1_15368001_15368500	201	2	215	167	178	194	217
Chr1_15368501_15369000	667	0	410	231	435	906	248	AT1TE50740||ATREP18||DNA;
Chr1_15370001_15370500	353	0	209	108	155	487	163	AT1TE50745||ATREP18||DNA;AT1TE50740||ATREP18||DNA;
Chr1_15370501_15371000	2167	0	826	361	809	3372	660	AT1TE50745||ATREP18||DNA;AT1TE50740||ATREP18||DNA;
Chr1_15371001_15371500	167	2	141	55	101	213	132	AT1TE50745||ATREP18||DNA;AT1TE50740||ATREP18||DNA;
Chr1_15372501_15373000	128	2	166	175	222	102	186	AT1TE50750||ATREP18||DNA;
Chr1_15373501_15374000	128	4	178	182	155	83	240	AT1TE50750||ATREP18||DNA;AT1TE50755||ATREP18||DNA;
Chr1_15374501_15375000	1298	2	469	208	482	2034	376	AT1TE50750||ATREP18||DNA;
Chr1_15376001_15376500	134	2	219	197	276	106	163	AT1TE50765||ATREP18||DNA;
Chr1_15378001_15378500	2547	0	971	429	904	3943	800
Chr1_15387501_15388000	196	0	212	78	111	236	108	AT1TE50790||ATREP18||DNA;
Chr1_15388501_15389000	187	9	206	186	131	262	190
Chr1_15394501_15395000	128	2	203	193	222	91	147	AT1TE50795||ATREP18||DNA;AT1TE50805||ATREP18||DNA;
Chr1_15395501_15396000	136	2	228	193	118	160	213	AT1TE50795||ATREP18||DNA;
Chr1_15396501_15397000	448	2	293	186	273	605	221	AT1TE50795||ATREP18||DNA;
Chr1_15397001_15397500	88	2	234	149	185	95	170	AT1TE50795||ATREP18||DNA;
Chr1_15406001_15406500	382	0	219	164	165	503	190	AT1TE50815||ATREP18||DNA;
Chr1_15406501_15407000	280	2	256	156	185	457	186	AT1TE50830||ATREP18||DNA;
Chr1_15407001_15407500	245	2	237	190	310	221	174	AT1TE50830||ATREP18||DNA;
Chr1_15407501_15408000	150	4	286	242	202	175	299	AT1TE50830||ATREP18||DNA;
Chr1_15408001_15408500	187	0	268	186	182	133	167
Chr1_15409501_15410000	141	2	274	223	195	160	182	AT1TE50845||ATREP18||DNA;
Chr1_15412001_15412500	132	2	271	208	192	137	198	AT1TE50855||ATREP18||DNA;
Chr1_15416501_15417000	205	0	280	186	307	160	326	AT1TE50860||ATHILA6A||LTR/Gypsy;
Chr1_15419001_15419500	223	6	410	238	388	247	388	AT1TE50875||ATHILA2||LTR/Gypsy;AT1TE50860||ATHILA6A||LTR/Gypsy;
Chr1_15421001_15421500	795	6	361	175	323	1173	291	AT1TE50885||ATREP18||DNA;
Chr1_15422001_15422500	335	9	317	264	307	327	403	AT1TE50890||ATREP18||DNA;AT1TE50895||ATHILA2||LTR/Gypsy;
Chr1_15423501_15424000	468	2	435	346	350	609	306	AT1TE50890||ATREP18||DNA;
Chr1_15432501_15433000	280	9	546	402	357	259	489	proteincoding:AT1G40390;AT1TE50945||ATHILA2||LTR/Gypsy;
Chr1_15436501_15437000	521	20	1113	664	685	503	714
Chr1_15437001_15437500	214	2	212	246	226	118	310
Chr1_15445001_15445500	536	2	1076	701	739	346	714	AT1TE51000||ATHILA2||LTR/Gypsy;
Chr1_15447001_15447500	247	2	339	201	388	217	388	AT1TE51000||ATHILA2||LTR/Gypsy;
Chr1_15447501_15448000	304	6	539	417	391	186	392	AT1TE51000||ATHILA2||LTR/Gypsy;
Chr1_15454001_15454500	141	2	280	149	175	106	252
Chr1_15460001_15460500	123	2	141	67	151	80	217	AT1TE51040||ATHILA6A||LTR/Gypsy;
Chr1_15462001_15462500	291	6	573	335	452	243	481	AT1TE51040||ATHILA6A||LTR/Gypsy;
Chr1_15467001_15467500	141	2	175	108	172	80	225	AT1TE51040||ATHILA6A||LTR/Gypsy;
Chr1_15469001_15469500	245	4	447	268	293	198	396	AT1TE51040||ATHILA6A||LTR/Gypsy;
Chr1_15474001_15474500	143	2	188	134	202	102	252	AT1TE51040||ATHILA6A||LTR/Gypsy;
Chr1_15475501_15476000	265	6	475	290	418	228	361	AT1TE51040||ATHILA6A||LTR/Gypsy;
Chr1_15476001_15476500	267	4	536	354	330	186	411	AT1TE51040||ATHILA6A||LTR/Gypsy;
Chr1_15482501_15483000	243	6	481	268	418	217	407	AT1TE51040||ATHILA6A||LTR/Gypsy;
Chr1_15485001_15485500	304	2	654	533	570	255	563	AT1TE51040||ATHILA6A||LTR/Gypsy;
Chr1_15486501_15487000	145	0	277	152	155	99	221	AT1TE51045||ATHILA6B||LTR/Gypsy;
Chr1_15490001_15490500	163	4	314	149	283	87	236	AT1TE51045||ATHILA6B||LTR/Gypsy;
Chr1_15499001_15499500	152	2	249	186	209	133	209	AT1TE51050||ATHILA6B||LTR/Gypsy;
Chr1_15514501_15515000	130	2	277	164	161	137	240	AT1TE51080||ATHILA2||LTR/Gypsy;
Chr1_15532001_15532500	172	2	259	104	212	198	240	AT1TE51125||ATGP10||LTR/Gypsy;AT1TE51120||ATGP10||LTR/Gypsy;
Chr1_15537501_15538000	161	2	333	179	239	144	295	AT1TE51155||ATHILA2||LTR/Gypsy;
Chr1_15538001_15538500	145	9	197	175	263	121	229	AT1TE51155||ATHILA2||LTR/Gypsy;
Chr1_15540501_15541000	194	0	283	190	283	140	334	AT1TE51155||ATHILA2||LTR/Gypsy;
Chr1_15551001_15551500	148	2	271	160	215	118	225	AT1TE51190||ATHILA||LTR/Gypsy;
Chr1_15553501_15554000	170	0	290	145	293	102	318	AT1TE51190||ATHILA||LTR/Gypsy;
Chr1_15558501_15559000	139	0	225	130	168	152	167	AT1TE51215||ATHILA||LTR/Gypsy;
Chr1_15560501_15561000	128	0	231	111	212	110	244	AT1TE51235||ATHILA||LTR/Gypsy;
Chr1_15562001_15562500	351	2	533	399	452	304	435	AT1TE51245||ATGP2N||LTR/Gypsy;AT1TE51235||ATHILA||LTR/Gypsy;
Chr1_15594501_15595000	161	2	172	253	236	232	248	AT1TE51315||ATHILA4D;
Chr1_15595001_15595500	251	44	111	126	253	129	104	AT1TE51315||ATHILA4D;
Chr1_15597501_15598000	397	4	203	190	442	514	116	AT1TE51315||ATHILA4D;
Chr1_15610001_15610500	415	2	126	141	617	308	485
Chr1_15615501_15616000	446	2	191	193	681	354	582
Chr1_15616001_15616500	536	9	910	772	674	373	734	AT1TE51370||ATHILA2||LTR/Gypsy;
Chr1_15617501_15618000	108	4	194	96	145	102	209	AT1TE51370||ATHILA2||LTR/Gypsy;
Chr1_15633001_15633500	174	0	243	227	199	205	299
Chr1_15634501_15635000	521	2	197	164	806	346	260	AT1TE51465||HELITRONY3||RC/Helitron;
Chr1_15635001_15635500	251	4	246	100	327	148	236	AT1TE51465||HELITRONY3||RC/Helitron;
Chr1_15635501_15636000	499	11	515	287	735	354	446	AT1TE51465||HELITRONY3||RC/Helitron;
Chr1_15639001_15639500	247	0	394	283	313	137	376	AT1TE51480||ATGP2N||LTR/Gypsy;
Chr1_15661001_15661500	141	2	163	152	205	137	120	AT1TE51580||ATCOPIA95||LTR/Copia;
Chr1_15662501_15663000	545	51	558	529	637	659	551	AT1TE51595||ATMU10||DNA/MuDR;AT1TE51600||ATLANTYS1||LTR/Gypsy;
Chr1_15663001_15663500	229	0	157	145	219	221	143	AT1TE51605||HELITRON1||RC/Helitron;
Chr1_15668501_15669000	128	2	228	152	182	148	190	AT1TE51615||ATLANTYS1||LTR/Gypsy;
Chr1_15674001_15674500	627	2	1033	846	809	838	838	AT1TE51620||ATMU10||DNA/MuDR;
Chr1_15680501_15681000	183	0	64	70	121	57	89	proteincoding:AT1G41920;AT1TE51645||ATHILA2||LTR/Gypsy;
Chr1_15682001_15682500	795	6	1391	899	1076	461	1223	proteincoding:AT1G41920;AT1TE51645||ATHILA2||LTR/Gypsy;
Chr1_15688501_15689000	516	2	323	171	543	548	361	AT1TE51675||ATDNA2T9C||DNA/MuDR;
Chr1_15700001_15700500	525	6	885	731	701	426	703	AT1TE51700||ATGP1||LTR/Gypsy;AT1TE51705||ATHILA||LTR/Gypsy;
Chr1_15701001_15701500	561	2	1002	716	762	491	819	AT1TE51700||ATGP1||LTR/Gypsy;AT1TE51705||ATHILA||LTR/Gypsy;
Chr1_15701501_15702000	183	0	197	96	185	137	108	AT1TE51710||ATHILA4A||LTR/Gypsy;
Chr1_15704001_15704500	547	4	870	768	718	342	683	AT1TE51735||ATHILA2||LTR/Gypsy;
Chr1_15705001_15705500	258	4	391	317	283	221	396	AT1TE51735||ATHILA2||LTR/Gypsy;
Chr1_15705501_15706000	216	2	407	287	323	148	353	AT1TE51735||ATHILA2||LTR/Gypsy;
Chr1_15706001_15706500	172	9	314	212	175	91	186	AT1TE51735||ATHILA2||LTR/Gypsy;
Chr1_15711001_15711500	130	0	234	145	155	95	198	AT1TE51735||ATHILA2||LTR/Gypsy;
Chr1_15713001_15713500	360	2	629	466	539	301	578	AT1TE51735||ATHILA2||LTR/Gypsy;
Chr1_15713501_15714000	1069	9	1860	1518	1204	773	1674	AT1TE51735||ATHILA2||LTR/Gypsy;
Chr1_15730001_15730500	161	39	77	93	104	179	89	AT1TE51800||HELITRONY2||RC/Helitron;
Chr1_15736001_15736500	189	0	215	111	236	182	147	AT1TE51825||ATHILA4A||LTR/Gypsy;AT1TE51820||ATENSPM3||DNA/En-Spm;
Chr1_15736501_15737000	189	4	311	264	253	171	310	AT1TE51825||ATHILA4A||LTR/Gypsy;AT1TE51820||ATENSPM3||DNA/En-Spm;
Chr1_15739501_15740000	125	2	212	119	172	102	135	AT1TE51820||ATENSPM3||DNA/En-Spm;AT1TE51830||ATHILA4||LTR/Gypsy;
Chr1_15741501_15742000	231	0	348	186	300	209	213	AT1TE51820||ATENSPM3||DNA/En-Spm;AT1TE51830||ATHILA4||LTR/Gypsy;
Chr1_15747001_15747500	125	4	259	182	148	129	167
Chr1_15760501_15761000	691	0	145	96	1035	1086	159	AT1TE51880||ATHILA4A||LTR/Gypsy;
Chr1_15763001_15763500	276	4	64	48	283	171	205	AT1TE51915||VANDAL5A||DNA/MuDR;AT1TE51910||ATENSPM4||DNA/En-Spm;
Chr1_15765501_15766000	152	2	126	96	212	175	135	AT1TE51910||ATENSPM4||DNA/En-Spm;
Chr1_15786001_15786500	413	2	657	391	566	266	784	AT1TE51985||HELITRON4||RC/Helitron;
Chr1_15800001_15800500	1036	23	592	522	1100	1825	602	AT1TE52025||ATGP1||LTR/Gypsy;
Chr1_15800501_15801000	231	0	268	261	229	205	268	AT1TE52025||ATGP1||LTR/Gypsy;
Chr1_15802001_15802500	236	0	277	197	253	198	240	AT1TE52025||ATGP1||LTR/Gypsy;
Chr1_15803501_15804000	492	2	718	559	556	499	671	AT1TE52025||ATGP1||LTR/Gypsy;
Chr1_15806001_15806500	459	0	530	414	624	445	749	AT1TE52025||ATGP1||LTR/Gypsy;
Chr1_15808001_15808500	342	0	253	223	435	289	497	AT1TE52040||ATGP1||LTR/Gypsy;
Chr1_15816001_15816500	311	4	188	111	263	140	236	AT1TE52085||ATCOPIA49||LTR/Copia;
Chr1_15823001_15823500	364	6	654	376	553	285	640	AT1TE52105||ATHILA2||LTR/Gypsy;AT1TE52110||ATHILA2||LTR/Gypsy;
Chr1_15823501_15824000	187	6	262	216	232	118	178	AT1TE52105||ATHILA2||LTR/Gypsy;AT1TE52110||ATHILA2||LTR/Gypsy;
Chr1_15835501_15836000	225	9	376	253	391	182	384	AT1TE52125||ATHILA2||LTR/Gypsy;AT1TE52105||ATHILA2||LTR/Gypsy;
Chr1_15836001_15836500	304	6	506	328	431	247	392	AT1TE52125||ATHILA2||LTR/Gypsy;AT1TE52105||ATHILA2||LTR/Gypsy;
Chr1_15848501_15849000	145	2	209	201	161	201	213	AT1TE52160||ATHILA4A||LTR/Gypsy;
Chr1_15853001_15853500	103	0	203	100	195	102	159	AT1TE52175||ATHILA4B;AT1TE52170||ATCOPIA49||LTR/Copia;
Chr1_15853501_15854000	159	4	249	123	172	125	163	AT1TE52175||ATHILA4B;AT1TE52170||ATCOPIA49||LTR/Copia;
Chr1_15886501_15887000	269	2	49	55	219	179	77	AT1TE52280||TNAT2A||DNA;
Chr1_15890501_15891000	145	2	111	67	128	160	73	AT1TE52310||TAG3N1||DNA/HAT;
Chr1_15905501_15906000	212	0	21	59	145	205	54	AT1TE52360||HELITRONY1D||RC/Helitron;
Chr1_15906001_15906500	59	0	33	22	57	53	15	AT1TE52365||ATHPOGON1||DNA/Pogo;
Chr1_15910501_15911000	172	2	52	29	239	102	46	AT1TE52400||ATGP5||LTR/Gypsy;
Chr1_15918001_15918500	150	2	77	48	134	201	62	AT1TE52445||ATHATN5||DNA/HAT;
Chr1_15935501_15936000	996	0	9	14	529	724	7
Chr1_15939001_15939500	276	0	58	22	168	102	42	AT1TE52535||ATREP3||RC/Helitron;
Chr1_15939501_15940000	1312	6	228	208	887	720	334	AT1TE52535||ATREP3||RC/Helitron;
Chr1_15940001_15940500	3691	9	506	593	3981	4424	1204	AT1TE52535||ATREP3||RC/Helitron;
Chr1_15940501_15941000	656	0	283	235	1005	438	314	AT1TE52535||ATREP3||RC/Helitron;
Chr1_15941001_15941500	784	4	70	85	425	1025	167	AT1TE52540||ATREP10D||RC/Helitron;
Chr1_15950501_15951000	309	4	379	376	364	438	314	AT1TE52590||ATENSPM2||DNA/En-Spm;
Chr1_15951001_15951500	97	0	206	96	158	64	116	AT1TE52590||ATENSPM2||DNA/En-Spm;
Chr1_15964001_15964500	284	2	456	320	296	293	372	AT1TE52610||ATENSPM2||DNA/En-Spm;
Chr1_15964501_15965000	201	0	299	309	340	243	299	AT1TE52610||ATENSPM2||DNA/En-Spm;
Chr1_15984001_15984500	125	6	30	108	165	118	34
Chr1_15992001_15992500	196	2	317	249	232	95	268	AT1TE52715||ATIS112A||DNA/Harbinger;
Chr1_16003501_16004000	258	0	157	108	256	464	143	AT1TE52745||ATDNA2T9C||DNA/MuDR;
Chr1_16004501_16005000	291	6	132	130	374	240	155	AT1TE52750||HELITRONY1B||RC/Helitron;
Chr1_16005501_16006000	459	0	191	290	566	750	442
Chr1_16012501_16013000	3835	60	1471	1495	4413	5620	2109	AT1TE52795||ATGP1||LTR/Gypsy;
Chr1_16013001_16013500	2032	27	1604	1178	2345	2781	1677	AT1TE52795||ATGP1||LTR/Gypsy;
Chr1_16013501_16014000	989	6	1619	1175	1349	1025	1775	AT1TE52795||ATGP1||LTR/Gypsy;
Chr1_16019001_16019500	3536	39	1601	1458	4089	5376	2066	AT1TE52795||ATGP1||LTR/Gypsy;
Chr1_16019501_16020000	684	16	703	552	830	788	737
Chr1_16020501_16021000	119	2	228	115	134	60	186	AT1TE52805||VANDAL5||DNA/MuDR;
Chr1_16021001_16021500	271	2	431	223	303	266	473
Chr1_16023501_16024000	150	2	219	175	168	190	209	AT1TE52810||VANDAL4||DNA/MuDR;
Chr1_16025501_16026000	174	2	339	182	205	194	337
Chr1_16045501_16046000	220	4	394	167	307	175	225	AT1TE52865||ATHILA4||LTR/Gypsy;
Chr1_16047501_16048000	125	0	200	141	202	125	108	AT1TE52865||ATHILA4||LTR/Gypsy;
Chr1_16051001_16051500	145	2	215	93	202	110	190	AT1TE52870||ATHILA4A||LTR/Gypsy;
Chr1_16091501_16092000	258	2	117	96	307	407	112	AT1TE52970||ATHILA4A||LTR/Gypsy;
Chr1_16103001_16103500	159	0	277	212	269	83	318	AT1TE53000||ATHILA3||LTR/Gypsy;
Chr1_16110001_16110500	375	4	163	134	428	453	135	AT1TE53045||ATHILA4||LTR/Gypsy;
Chr1_16116501_16117000	360	0	265	193	310	400	213	AT1TE53085||BRODYAGA1||DNA/MuDR;
Chr1_16117501_16118000	353	0	163	160	192	541	174	AT1TE53090||ENDOVIR1||LTR/Copia;
Chr1_16118001_16118500	371	2	286	212	300	586	252	AT1TE53090||ENDOVIR1||LTR/Copia;
Chr1_16120501_16121000	178	0	296	253	229	144	279	AT1TE53090||ENDOVIR1||LTR/Copia;
Chr1_16123501_16124000	545	2	385	358	425	743	365	AT1TE53095||ATCOPIA58||LTR/Copia;
Chr1_16140001_16140500	125	0	219	186	155	60	89	AT1TE53155||HELITRONY3||RC/Helitron;
Chr1_16156501_16157000	207	0	3	3	145	304	31	proteincoding:AT1G43020;
Chr1_16159501_16160000	172	0	132	93	175	148	116	AT1TE53250||ATREP4||RC/Helitron;
Chr1_16160001_16160500	148	0	49	52	141	121	31	AT1TE53250||ATREP4||RC/Helitron;
Chr1_16163501_16164000	225	0	15	14	67	335	27	AT1TE53265||ATREP4||RC/Helitron;
Chr1_16167501_16168000	145	2	237	201	269	110	326
Chr1_16168001_16168500	167	4	219	152	246	129	213	AT1TE53300||ATCOPIA29||LTR/Copia;
Chr1_16168501_16169000	79	0	120	130	192	102	147	AT1TE53300||ATCOPIA29||LTR/Copia;
Chr1_16174501_16175000	298	0	394	328	377	335	396
Chr1_16191001_16191500	249	2	138	138	374	232	100	AT1TE53375||ATGP6||LTR/Gypsy;
Chr1_16198001_16198500	382	4	148	171	482	316	132	AT1TE53390||ATGP6||LTR/Gypsy;
Chr1_16201001_16201500	112	2	222	126	168	91	143	AT1TE53395||ATHILA5||LTR/Gypsy;
Chr1_16212001_16212500	174	2	188	152	249	129	337	AT1TE53415||ATHILA5||LTR/Gypsy;
Chr1_16240501_16241000	159	0	293	164	239	148	233	AT1TE53470||Unassigned||Unassigned;
Chr1_16245501_16246000	238	0	444	238	313	175	353
Chr1_16246001_16246500	280	2	367	290	381	121	368
Chr1_16247501_16248000	569	6	1107	884	830	708	1060
Chr1_16252501_16253000	4208	6	277	201	2294	7015	617	AT1TE53510||SIMPLEHAT2||DNA/HAT;
Chr1_16253001_16253500	1058	37	1459	1704	2055	1844	1441	AT1TE53510||SIMPLEHAT2||DNA/HAT;
Chr1_16253501_16254000	2425	30	931	1275	2551	3757	1204	AT1TE53510||SIMPLEHAT2||DNA/HAT;
Chr1_16254001_16254500	519	0	30	29	215	274	42
Chr1_16258501_16259000	1829	6	163	141	1238	2454	291	AT1TE53540||HELITRONY3||RC/Helitron;
Chr1_16259001_16259500	1586	39	2002	2503	2976	2644	2225	AT1TE53540||HELITRONY3||RC/Helitron;
Chr1_16259501_16260000	1365	4	182	96	1143	1516	299	AT1TE53545||ATREP5||RC/Helitron;
Chr1_16260001_16260500	463	2	37	52	404	533	124	AT1TE53550||BOMZH2||DNA/MuDR;
Chr1_16262001_16262500	618	6	138	126	438	278	147	AT1TE53560||ATREP5||RC/Helitron;
Chr1_16274001_16274500	181	0	253	190	182	167	174
Chr1_16283501_16284000	159	4	327	261	276	87	275	AT1TE53635||VANDAL8||DNA/MuDR;
Chr1_16290001_16290500	178	0	320	246	202	175	221	AT1TE53635||VANDAL8||DNA/MuDR;
Chr1_16293001_16293500	587	6	860	552	286	967	341	AT1TE53650||ATREP18||DNA;
Chr1_16293501_16294000	410	4	456	328	178	666	233	AT1TE53650||ATREP18||DNA;
Chr1_16294001_16294500	700	16	1209	1257	1110	830	1052
Chr1_16295001_16295500	156	6	268	272	111	232	58
Chr1_16302001_16302500	185	0	342	268	215	198	248	AT1TE53660||VANDAL8||DNA/MuDR;
Chr1_16304001_16304500	583	6	860	552	283	948	337	AT1TE53665||ATREP18||DNA;
Chr1_16304501_16305000	410	4	456	328	178	666	233	AT1TE53665||ATREP18||DNA;
Chr1_16305001_16305500	700	16	1209	1257	1110	830	1052
Chr1_16306001_16306500	161	6	243	261	111	240	58
Chr1_16306501_16307000	194	2	391	190	337	148	54	AT1TE53685||ATREP6||RC/Helitron;
Chr1_16307501_16308000	134	2	18	7	91	83	0
Chr1_16316501_16317000	501	0	114	78	300	541	155
Chr1_16325501_16326000	300	0	83	104	229	121	97	AT1TE53750||ATREP3||RC/Helitron;
Chr1_16326001_16326500	2394	2	351	361	1818	1714	664	AT1TE53750||ATREP3||RC/Helitron;
Chr1_16326501_16327000	3143	9	441	585	3290	3985	893	AT1TE53750||ATREP3||RC/Helitron;
Chr1_16327001_16327500	631	0	194	227	948	506	217
[truncated: 11,127 more rows]
