# Supplementary material for: The SET Domain Proteins SUVH2 and SUVH9 Are Required for Pol V Occupancy at RNA-Directed DNA Methylation Loci
Source: PLoS Genet. 2014 Jan 22;10(1):e1003948. doi: 10.1371/journal.pgen.1003948 (PMC3898904; doi:10.1371/journal.pgen.1003948)
Supplement: Table S3 — Summary of RNA deep sequencing data. (XLS) [file pgen.1003948.s009.xls]

## Sheet: Sheet1
Table S3. Summary of RNA deep sequencing data.
Sample	Raw reads	Mapped reads	Mapped ratio
WT	16331263	15368528	0.94
nrpe1	26092415	22819342	0.87
dms3	16139991	14674492	0.91
suvh2suvh9	21843133	18718331	0.86
