# Supplementary material for: The SET Domain Proteins SUVH2 and SUVH9 Are Required for Pol V Occupancy at RNA-Directed DNA Methylation Loci
Source: PLoS Genet. 2014 Jan 22;10(1):e1003948. doi: 10.1371/journal.pgen.1003948 (PMC3898904; doi:10.1371/journal.pgen.1003948)
Supplement: Table S4 — List of differentially expressed genes in nrpe1, dms3, and suvh2suvh9 detected by RNA deep sequencing. (XLS) [file pgen.1003948.s010.xls]

## Sheet: gene_exp
Table S4. List of differentially expressed genes in nrpe1, dms3, and suvh2suvh9 detected by RNA deep sequencing.
Annotation	WT	nrpe1	log2(fold_change)	p_value	dms3	log2(fold_change)	p_value	suvh2suvh9	log2(fold_change)	p_value	Gene name	Gene type
AT1G01010	3.56262	3.62021	0.0231345	0.941991	4.24235	0.231214	0.478527	3.87813	0.191964	0.556057	ANAC001	protein_coding
AT1G01020	13.3034	17.5738	0.401634	0.12349	15.5229	0.201894	0.472765	13.1179	0.0492807	0.861168	ARV1	protein_coding
AT1G01030	1.79321	1.45586	-0.300673	0.444163	1.92617	0.0824786	0.831444	0.980267	-0.801758	0.0628147	NGA3	protein_coding
AT1G01040	8.60987	7.88816	-0.126303	0.672797	10.0089	0.196503	0.543101	5.93449	-0.46733	0.150945	DCL1	protein_coding
AT1G01046	14.8722	7.89362	-0.913856	0.785497	10.0682	-0.58352	0.874085	16.8593	0.250472	0.931183	MIR838A	mirna
AT1G01050	52.7545	48.2666	-0.128269	0.678994	52.9111	-0.0164318	0.962987	42.7678	-0.233227	0.487754	AtPPa1	protein_coding
AT1G01060	32.504	19.7175	-0.72114	0.00290819	22.852	-0.529005	0.0375332	15.5388	-0.995202	1.84086e-05	LHY	protein_coding
AT1G01070	11.4489	11.3475	-0.0128349	0.959752	13.6024	0.227941	0.39708	15.2803	0.486009	0.0678502	AT1G01070	protein_coding
AT1G01073	0	0	0	1	0	0	1	0	0	1	AT1G01073	protein_coding
AT1G01080	40.422	41.2153	0.0280413	0.891981	36.6938	-0.160313	0.488386	40.3242	0.0660477	0.774094	AT1G01080	protein_coding
AT1G01090	119.604	92.1128	-0.376793	0.0781032	104.013	-0.222215	0.353767	129.078	0.179523	0.442829	PDH-E1	protein_coding
AT1G01100	717.987	505.997	-0.504829	0.074534	566.341	-0.362997	0.290641	745.76	0.124296	0.691305	AT1G01100	protein_coding
AT1G01110	6.1425	5.41958	-0.180645	0.505607	7.99052	0.358755	0.247216	5.965	0.0272389	0.92392	IQD18	protein_coding
AT1G01115	0	0	0	1	0	0	1	0	0	1	AT1G01115	protein_coding
AT1G01120	51.9473	26.6945	-0.960508	3.22526e-06	22.1346	-1.25145	6.06286e-08	22.5307	-1.13561	8.06733e-07	KCS1	protein_coding
AT1G01130	11.4526	5.86902	-0.964482	0.0538135	5.24009	-1.14872	0.0271726	5.64081	-0.952157	0.0617158	AT1G01130	protein_coding
AT1G01140	28.2992	26.455	-0.097223	0.639809	31.8395	0.149344	0.515667	23.9413	-0.171719	0.459341	CIPK9	protein_coding
AT1G01150	0.208742	0.172345	-0.276426	0.801458	0.197841	-0.0980936	0.93368	0.110429	-0.849063	0.524005	AT1G01150	protein_coding
AT1G01160	49.3538	58.6177	0.248176	0.222376	55.3157	0.143818	0.603292	57.3371	0.285851	0.228965	GIF2	protein_coding
AT1G01170	134.762	145.117	0.106793	0.599612	136.056	-0.00693124	0.982231	130.305	0.0210179	0.94273	AT1G01170	protein_coding
AT1G01180	19.5227	18.6515	-0.0658588	0.775573	17.0493	-0.216149	0.396096	18.9775	0.0286808	0.909143	AT1G01180	protein_coding
AT1G01183	0	20.6134	1.79769e+30	0.187639	0	0	1	79.2475	1.79769e+30	0.0491043	MIR165A	mirna
AT1G01190	1.49657	2.42141	0.69419	0.0819397	1.60143	0.0769931	0.859313	1.87713	0.396413	0.347186	CYP78A8	protein_coding
AT1G01200	2.52594	2.64283	0.0652655	0.88111	2.72423	0.0883195	0.842057	2.21176	-0.122082	0.788945	ATRABA3	protein_coding
AT1G01210	23.1808	29.1156	0.328857	0.210015	28.0471	0.254208	0.367432	34.5716	0.646196	0.0185382	AT1G01210	protein_coding
AT1G01220	6.68134	6.38248	-0.0660217	0.768487	6.37102	-0.0893234	0.71746	4.76843	-0.417082	0.0973738	FKGP	protein_coding
AT1G01225	5.03503	3.52671	-0.513676	0.159533	3.91154	-0.384975	0.300899	4.45394	-0.107375	0.765845	AT1G01225	protein_coding
AT1G01230	38.3018	47.7022	0.316642	0.144776	43.4596	0.16155	0.503341	45.8901	0.330313	0.169506	AT1G01230	protein_coding
AT1G01240	32.4639	42.0439	0.373059	0.185355	34.7055	0.0756184	0.787653	36.0084	0.219041	0.449639	AT1G01240	protein_coding
AT1G01250	12.9974	10.6212	-0.291284	0.313279	9.08751	-0.536978	0.0854602	11.3283	-0.128749	0.667017	AT1G01250	protein_coding
AT1G01260	10.7379	11.9373	0.152767	0.56915	13.6299	0.32336	0.316258	13.2606	0.373982	0.222371	AT1G01260	protein_coding
AT1G01270	0	0	0	1	0	0	1	0	0	1	AT1G01270	pre_trna
AT1G01280	0	0	0	1	0	0	1	0	0	1	CYP703A2	protein_coding
AT1G01290	15.6645	15.6276	-0.00340206	0.989858	18.7626	0.239653	0.389705	18.8577	0.337199	0.244835	CNX3	protein_coding
AT1G01300	42.5213	30.1177	-0.497575	0.0154298	38.7918	-0.153143	0.502305	43.2827	0.0951488	0.676869	AT1G01300	protein_coding
AT1G01305	0	0	0	1	0	0	1	0	0	1	AT1G01305	protein_coding
AT1G01310	0	0.27142	1.79769e+30	0.347859	0.083086	1.79769e+30	0.427591	0	0	1	AT1G01310	protein_coding
AT1G01320	27.9221	22.0528	-0.340447	0.150491	24.4601	-0.211688	0.424582	19.0294	-0.483635	0.0639381	AT1G01320	protein_coding
AT1G01340	1.11278	1.68438	0.598043	0.119596	2.16793	0.941435	0.0144563	1.30001	0.293894	0.471965	CNGC10	protein_coding
AT1G01350	10.9939	14.0365	0.35248	0.14604	13.5349	0.279273	0.289638	12.3215	0.234018	0.375798	AT1G01350	protein_coding
AT1G01355	0.420768	0.3474	-0.276426	0.801458	0.132931	-1.68306	0.316767	0.111297	-1.84906	0.279001	AT1G01355	protein_coding
AT1G01360	14.2171	18.9779	0.416685	0.0954417	16.9442	0.232448	0.393563	19.1857	0.501942	0.0607088	RCAR1	protein_coding
AT1G01370	4.28055	3.23533	-0.403884	0.378129	5.61596	0.371024	0.383856	4.05651	-0.00801612	0.983882	HTR12	protein_coding
AT1G01380	1.67453	4.6085	1.46054	0.010288	4.40855	1.37584	0.0181692	4.28166	1.42396	0.0150544	ETC1	protein_coding
AT1G01390	1.00552	0.990569	-0.0216119	0.964465	1.60278	0.651928	0.154637	1.81343	0.920324	0.0406141	AT1G01390	protein_coding
AT1G01400	0	0	0	1	0	0	1	0	0	1	AT1G01400	protein_coding
AT1G01410	0	0	0	1	0	0	1	0	0	1	APUM22	protein_coding
AT1G01420	7.93157	6.02766	-0.396007	0.148339	6.6875	-0.266848	0.354106	4.4548	-0.762703	0.0111084	UGT72B3	protein_coding
AT1G01430	47.6067	29.129	-0.708707	0.000585911	28.0997	-0.781317	0.000669468	29.2494	-0.633216	0.00578577	TBL25	protein_coding
AT1G01440	8.40183	8.34501	-0.00978917	0.966837	9.77861	0.198217	0.434147	9.65396	0.269961	0.285275	AT1G01440	protein_coding
AT1G01448	4.17236	3.53806	-0.237906	0.638507	4.39015	0.052699	0.919124	3.09785	-0.360056	0.511938	AT1G01448	other_rna
AT1G01450	4.31665	3.92269	-0.138071	0.71844	4.72881	0.110853	0.784122	2.66914	-0.623997	0.151625	AT1G01450	protein_coding
AT1G01453	1.49272	1.80245	0.272011	0.580753	0.84886	-0.835059	0.147977	1.53988	0.114411	0.821304	AT1G01453	protein_coding
AT1G01460	0	0	0	1	0	0	1	0	0	1	PIPK11	protein_coding
AT1G01470	252.079	207.59	-0.280137	0.181607	175.564	-0.54259	0.0198075	181.633	-0.403311	0.079217	LEA14	protein_coding
AT1G01471	0	0	0	1	0	0	1	0	0	1	AT1G01471	protein_coding
AT1G01480	0.513513	0.905959	0.819044	0.135205	0.636475	0.288991	0.625936	0.632136	0.369374	0.580126	ACS2	protein_coding
AT1G01490	130.597	172.198	0.39895	0.112421	208.155	0.651832	0.0128225	220.142	0.822862	0.00423146	AT1G01490	protein_coding
AT1G01500	19.627	19.833	0.0150612	0.94528	19.2663	-0.0474675	0.845019	25.7152	0.459326	0.0544256	AT1G01500	protein_coding
AT1G01510	25.0851	20.6108	-0.283436	0.170673	23.0506	-0.142738	0.533521	28.9213	0.274843	0.230285	AN	protein_coding
AT1G01520	1.95063	1.39859	-0.479959	0.374781	1.16763	-0.761059	0.179865	0.651739	-1.51203	0.0198585	AT1G01520	protein_coding
AT1G01530	0	0	0	1	0	0	1	0	0	1	AGL28	protein_coding
AT1G01540	90.6699	82.3323	-0.139165	0.513023	78.2874	-0.232553	0.335218	99.4269	0.202555	0.384286	AT1G01540	protein_coding
AT1G01550	118.607	105.64	-0.167028	0.499635	113.041	-0.0900537	0.708898	94.6218	-0.256403	0.289862	BPS1	protein_coding
AT1G01560	0.303925	0.903349	1.57157	0.0292228	0.748935	1.28042	0.112897	0.289408	-0.0010665	0.999068	MPK11	protein_coding
AT1G01570	3.35314	2.07635	-0.691463	0.0643677	2.08395	-0.706903	0.0671849	2.57358	-0.312195	0.397199	AT1G01570	protein_coding
AT1G01580	1.41415	1.25641	-0.170631	0.656691	0.932381	-0.621656	0.135663	2.34192	0.7973	0.0268692	FRD1	protein_coding
AT1G01590	0.0354711	0.153752	2.11589	0.136337	0.0672372	0.901906	0.60796	0	-1.79769e+30	0.147731	FRO1	protein_coding
AT1G01600	3.80623	3.77107	-0.0133914	0.963061	3.73863	-0.0465633	0.879053	3.65189	0.00982181	0.974155	CYP86A4	protein_coding
AT1G01610	37.2971	24.4927	-0.60671	0.00328073	23.1773	-0.707062	0.00211403	24.2892	-0.549206	0.0168693	ATGPAT4	protein_coding
AT1G01620	858.26	564.779	-0.603728	0.0547468	508.119	-0.77696	0.0345396	776.788	-0.0743517	0.813473	PIP1;3	protein_coding
AT1G01630	48.6414	57.4255	0.239505	0.243852	52.2094	0.081413	0.72189	48.5576	0.0670534	0.770116	AT1G01630	protein_coding
AT1G01640	6.07387	8.04399	0.405295	0.229242	9.89558	0.683458	0.0403316	5.14706	-0.169327	0.635628	AT1G01640	protein_coding
AT1G01650	22.6185	24.0442	0.08819	0.669446	24.3575	0.0861523	0.707378	23.283	0.111315	0.628788	SPPL4	protein_coding
AT1G01660	0.901948	0.92154	0.0310027	0.950384	0.854843	-0.0980936	0.848109	1.21673	0.501434	0.298737	AT1G01660	protein_coding
AT1G01670	0.561533	1.11269	0.986609	0.0843581	1.17085	1.03941	0.070849	0.980305	0.873403	0.1398	AT1G01670	protein_coding
AT1G01680	0.267138	0.330837	0.308537	0.756227	0.168791	-0.683056	0.605486	0	-1.79769e+30	0.0349855	ATPUB54	protein_coding
AT1G01690	2.82422	1.97448	-0.516377	0.155311	2.50403	-0.194309	0.592212	2.16881	-0.311407	0.396035	ATPRD3	protein_coding
AT1G01695	0.246903	0.229333	-0.106501	0.908098	0.058502	-2.09809	0.198172	0.0979624	-1.2641	0.320201	AT1G01695	protein_coding
AT1G01700	0.918838	0.602437	-0.609001	0.286473	0.768399	-0.278666	0.614056	0.300228	-1.54421	0.0245667	ATROPGEF2	protein_coding
AT1G01710	14.9618	15.6859	0.0681777	0.745637	14.5736	-0.0586425	0.802225	12.8836	-0.146208	0.534987	AT1G01710	protein_coding
AT1G01720	47.5401	43.2135	-0.137662	0.521177	44.7107	-0.109234	0.647668	43.9635	-0.0432947	0.855496	ATAF1	protein_coding
AT1G01725	15.2238	22.0524	0.534605	0.458342	23.962	0.63371	0.425553	17.0422	0.232325	0.784046	AT1G01725	protein_coding
AT1G01730	28.5058	26.1504	-0.124423	0.587404	30.5648	0.0799047	0.747606	27.3423	0.00942	0.969871	AT1G01730	protein_coding
AT1G01740	1.69103	2.12157	0.327227	0.468583	1.92716	0.167781	0.720207	2.25476	0.484553	0.281072	AT1G01740	protein_coding
AT1G01750	13.0707	20.6427	0.659293	0.0231136	18.9799	0.517426	0.101972	14.0831	0.177168	0.584116	ADF11	protein_coding
AT1G01760	2.07974	2.4999	0.265468	0.632664	2.95669	0.486869	0.393392	2.37842	0.263146	0.646045	AT1G01760	protein_coding
AT1G01770	11.214	11.1065	-0.0138966	0.958026	11.4918	0.0145832	0.960171	9.59928	-0.154765	0.594381	AT1G01770	protein_coding
AT1G01780	21.2047	18.3827	-0.206036	0.54482	18.1749	-0.243144	0.523019	12.356	-0.709626	0.0764672	AT1G01780	protein_coding
AT1G01790	30.863	29.3212	-0.0739329	0.72289	27.5264	-0.185771	0.4235	23.8489	-0.302413	0.186862	KEA1	protein_coding
AT1G01800	56.2712	61.4848	0.127834	0.534494	56.3635	-0.0183454	0.936078	63.7467	0.249496	0.275972	AT1G01800	protein_coding
AT1G01810	1.09003	0.867824	-0.328893	0.660864	1.18069	0.0945515	0.89919	0.370702	-1.48649	0.144419	AT1G01810	protein_coding
AT1G01820	46.008	65.6796	0.51356	0.0130092	67.1962	0.525785	0.0221663	59.7647	0.446952	0.0526957	PEX11C	protein_coding
AT1G01830	7.99226	8.12344	0.0234859	0.933052	8.74573	0.109265	0.731686	9.02716	0.24521	0.428939	AT1G01830	protein_coding
AT1G01840	4.27585	3.4624	-0.30444	0.61414	3.22125	-0.4293	0.517051	2.52301	-0.691522	0.313878	AT1G01840	protein_coding
AT1G01860	10.1131	10.9865	0.119503	0.654099	10.5939	0.0462963	0.873095	9.10448	-0.0820406	0.778363	PFC1	protein_coding
AT1G01870	0	0	0	1	0	0	1	0	0	1	AT1G01870	pre_trna
AT1G01880	1.21244	1.2904	0.0898977	0.832202	1.32647	0.10897	0.800733	1.17257	0.0213017	0.96125	AT1G01880	protein_coding
AT1G01890	0	0	0	1	0	0	1	0	0	1	AT1G01890	pre_trna
AT1G01900	5.82926	3.40495	-0.775678	0.131438	3.7307	-0.664579	0.215539	2.95662	-0.909821	0.140099	ATSBT1.1	protein_coding
AT1G01910	42.2876	40.5018	-0.0622517	0.800444	34.7862	-0.30243	0.304703	46.1115	0.194432	0.477224	AT1G01910	protein_coding
AT1G01920	8.90458	8.47556	-0.071239	0.771876	10.3393	0.194809	0.454901	7.96627	-0.0911007	0.740481	AT1G01920	protein_coding
AT1G01930	7.36375	6.96835	-0.0796251	0.750479	7.22971	-0.0472124	0.860731	7.88104	0.167488	0.527418	AT1G01930	protein_coding
AT1G01940	14.2629	19.5565	0.455378	0.098805	20.277	0.486869	0.0957701	16.5728	0.286096	0.332804	AT1G01940	protein_coding
AT1G01950	8.06379	9.50966	0.237936	0.552599	9.71813	0.248512	0.592556	9.27074	0.27077	0.548874	ARK2	protein_coding
AT1G01960	13.7357	10.9413	-0.328148	0.176238	14.2084	0.0281074	0.916079	12.557	-0.0598974	0.821689	EDA10	protein_coding
AT1G01970	17.168	15.1911	-0.176496	0.425906	12.3147	-0.500051	0.0442013	13.0278	-0.32859	0.182429	AT1G01970	protein_coding
AT1G01980	0.208691	0.0516906	-2.01339	0.117274	0.0395583	-2.42002	0.130243	0.0331205	-2.58603	0.113091	AT1G01980	protein_coding
AT1G01990	33.4675	31.7335	-0.0767535	0.717788	31.5875	-0.104117	0.658611	38.2317	0.26155	0.263548	AT1G01990	protein_coding
AT1G02000	13.2814	8.94277	-0.570609	0.0154228	10.6324	-0.341651	0.176252	11.6988	-0.113499	0.649226	GAE2	protein_coding
AT1G02010	5.22841	4.92375	-0.0866155	0.741347	4.88678	-0.118206	0.681518	2.8613	-0.800166	0.00643572	SEC1A	protein_coding
AT1G02020	7.50501	6.67418	-0.169264	0.523839	6.88127	-0.145887	0.596965	7.73691	0.113448	0.682452	AT1G02020	protein_coding
AT1G02030	0.273637	0.387298	0.501182	0.460097	0.185247	-0.58352	0.491252	0.651417	1.32086	0.0412679	AT1G02030	protein_coding
AT1G02040	0.0878916	0.0544247	-0.691463	0.738416	0	-1.79769e+30	0.154645	0	-1.79769e+30	0.147731	AT1G02040	protein_coding
AT1G02050	8.93064	5.79522	-0.6239	0.0284867	8.63816	-0.0687497	0.810531	8.00898	-0.0876033	0.759569	LAP6	protein_coding
AT1G02060	5.29092	3.38265	-0.645367	0.0218025	5.0146	-0.0980936	0.729803	4.58019	-0.13857	0.625654	AT1G02060	protein_coding
AT1G02065	2.49705	2.325	-0.102992	0.794434	2.80148	0.145256	0.744801	2.97382	0.321636	0.441498	SPL8	protein_coding
AT1G02070	1.86263	0.629122	-1.56593	0.0484157	1.92584	0.0274373	0.964557	1.61242	-0.13857	0.828489	AT1G02070	protein_coding
AT1G02074	0	0	0	1	0	0	1	0	0	1	AT1G02074	protein_coding
AT1G02080	15.1138	12.5745	-0.265367	0.209898	14.805	-0.0504883	0.830031	10.0183	-0.523677	0.0231332	AT1G02080	protein_coding
AT1G02090	42.5753	42.3599	-0.00731878	0.97602	42.6416	-0.0184659	0.942891	49.6315	0.290779	0.282029	CSN7	protein_coding
AT1G02100	48.692	48.5593	-0.00393935	0.986671	53.4658	0.114221	0.663208	44.7716	-0.0515589	0.843027	AT1G02100	protein_coding
AT1G02110	21.5889	17.2675	-0.32223	0.121262	22.5319	0.0409704	0.85817	26.5384	0.367336	0.10938	AT1G02110	protein_coding
AT1G02120	61.1589	67.2052	0.136012	0.514849	71.5758	0.206202	0.377029	61.4164	0.0756041	0.741782	VAD1	protein_coding
AT1G02130	63.2873	47.3557	-0.41838	0.0432466	47.7184	-0.42808	0.0627844	56.8024	-0.0864234	0.706374	ATRABD2A	protein_coding
AT1G02140	141.453	130.918	-0.111664	0.586689	134.398	-0.0945299	0.679831	135.012	0.00229942	0.991967	MEE63	protein_coding
AT1G02145	14.0664	15.1057	0.102837	0.67296	14.2824	0.0012712	0.99606	10.6149	-0.336618	0.191113	EBS4	protein_coding
AT1G02150	62.7375	45.1963	-0.473123	0.0220497	51.2517	-0.312438	0.175964	60.7561	0.0232445	0.919252	AT1G02150	protein_coding
AT1G02160	96.0949	102.357	0.0910805	0.67895	93.6972	-0.057163	0.815604	93.4759	0.0296768	0.903107	AT1G02160	protein_coding
AT1G02170	33.7081	29.5113	-0.19183	0.387535	28.3728	-0.2693	0.279291	34.1126	0.086748	0.72459	MCP1B	protein_coding
AT1G02180	7.21272	6.93452	-0.0567478	0.923453	8.4551	0.208568	0.739107	8.0581	0.229439	0.725815	AT1G02180	protein_coding
AT1G02190	0.62347	0.493309	-0.337829	0.540677	0.558079	-0.180557	0.744232	0.247368	-1.26412	0.0620625	AT1G02190	protein_coding
AT1G02205	55.0297	42.5691	-0.370403	0.0921845	31.1491	-0.841732	0.000861213	32.9037	-0.672421	0.00521907	CER1	protein_coding
AT1G02210	0	0	0	1	0	0	1	0	0	1	AT1G02210	protein_coding
AT1G02220	2.47745	7.56091	1.60971	1.77402e-06	5.08747	1.01738	0.00519524	3.83824	0.701134	0.0601955	ANAC003	protein_coding
AT1G02228	0	0	0	1	0	0	1	0	0	1	AT1G02228	transposable_element_gene
AT1G02230	0.309093	0.765593	1.30854	0.0944138	0.512663	0.709261	0.431013	0.367912	0.320862	0.728737	ANAC004	protein_coding
AT1G02250	0.15315	0	-1.79769e+30	0.0555316	0.0725759	-1.09809	0.536879	0	-1.79769e+30	0.0694937	anac005	protein_coding
AT1G02260	6.03856	7.00295	0.213758	0.395556	7.27805	0.248638	0.357487	6.56446	0.190014	0.482885	AT1G02260	protein_coding
AT1G02270	18.956	19.2236	0.0202229	0.925456	17.8769	-0.105271	0.661363	17.0204	-0.0858469	0.721369	AT1G02270	protein_coding
AT1G02280	55.4118	45.2673	-0.291723	0.228896	46.5946	-0.27074	0.236973	56.4291	0.095788	0.707834	ATTOC33	protein_coding
AT1G02290	6.1826	6.33378	0.034855	0.897892	7.45389	0.249072	0.381187	5.59148	-0.0754393	0.795135	AT1G02290	protein_coding
AT1G02300	18.0198	26.0498	0.531687	0.0177679	26.4343	0.53212	0.0308086	19.5563	0.187595	0.453811	AT1G02300	protein_coding
AT1G02305	79.6647	103.998	0.384551	0.0667953	97.237	0.266855	0.253381	104.66	0.463242	0.0452733	AT1G02305	protein_coding
AT1G02310	0.685767	1.30932	0.933028	0.654816	1.40823	1.01738	0.652442	1.31509	1.00892	0.660915	MAN1	protein_coding
AT1G02320	0	0	0	1	0	0	1	0	0	1	AT1G02320	protein_coding
AT1G02330	24.2028	37.3446	0.625727	0.0043362	46.4793	0.920704	0.00012456	35.8925	0.638052	0.00845675	AT1G02330	protein_coding
AT1G02335	25.0311	26.9912	0.108767	0.646517	26.3825	0.0551526	0.831174	27.3115	0.195331	0.446598	GL22	protein_coding
AT1G02340	64.3494	78.9735	0.295441	0.150078	96.6268	0.565786	0.0137939	74.2365	0.275743	0.227248	HFR1	protein_coding
AT1G02350	16.6867	28.7023	0.782468	0.0181301	27.5302	0.701608	0.0433435	28.9349	0.863655	0.0115919	AT1G02350	protein_coding
AT1G02360	14.0234	13.2595	-0.0808142	0.756109	9.15253	-0.636308	0.0293832	11.9943	-0.155952	0.57688	AT1G02360	protein_coding
AT1G02370	3.66389	2.944	-0.315596	0.327841	4.258	0.196089	0.541126	3.21892	-0.11726	0.721489	AT1G02370	protein_coding
AT1G02380	8.86848	8.05433	-0.138922	0.626835	8.0551	-0.159494	0.598061	11.6117	0.458365	0.110622	AT1G02380	protein_coding
AT1G02390	1.11049	1.69265	0.608097	0.15453	1.61922	0.523395	0.233419	1.25402	0.244913	0.589302	ATGPAT2	protein_coding
AT1G02391	0	0	0	1	0	0	1	0	0	1	AT1G02391	protein_coding
AT1G02400	3.22457	2.9951	-0.106501	0.768277	4.86722	0.573284	0.10233	3.64864	0.247798	0.492036	ATGA2OX4	protein_coding
AT1G02405	0.209648	0.389457	0.893499	0.573692	0	-1.79769e+30	0.154645	0.665447	1.7359	0.2696	AT1G02405	protein_coding
AT1G02410	11.2255	14.9817	0.416412	0.0986016	17.9084	0.653139	0.0146761	13.334	0.317872	0.243374	AT1G02410	protein_coding
AT1G02420	3.19708	3.39851	0.0881466	0.806559	3.38363	0.061105	0.870573	4.10145	0.428921	0.239157	AT1G02420	protein_coding
AT1G02430	2.74271	2.20786	-0.312952	0.640578	1.55968	-0.835059	0.283624	2.50289	-0.062467	0.927951	ATARFD1B	protein_coding
AT1G02440	0	0.113653	1.79769e+30	0.187639	0.173955	1.79769e+30	0.16287	0	0	1	ATARFD1A	protein_coding
AT1G02450	0	1.36876	1.79769e+30	0.00246084	0.190454	1.79769e+30	0.16287	0.159459	1.79769e+30	0.169863	NIMIN1	protein_coding
AT1G02460	0.719739	1.15353	0.680505	0.165571	1.04329	0.514883	0.308319	0.470346	-0.544209	0.347005	AT1G02460	protein_coding
AT1G02470	1.24899	2.44912	0.971504	0.0811876	1.677	0.404409	0.502913	0.660721	-0.849105	0.25496	AT1G02470	protein_coding
AT1G02475	31.0304	29.2852	-0.0835092	0.70937	25.0692	-0.328475	0.188217	19.2835	-0.616773	0.0153076	AT1G02475	protein_coding
AT1G02480	0	0	0	1	0	0	1	0	0	1	AT1G02480	pre_trna
AT1G02490	0	0	0	1	0	0	1	14.3113	1.79769e+30	0.169863	AT1G02490	protein_coding
AT1G02500	345.847	231.724	-0.577726	0.0200427	256.424	-0.452311	0.0987217	267.423	-0.301469	0.229464	MAT1	protein_coding
AT1G02510	0	0	0	1	0	0	1	0	0	1	KCO4	protein_coding
AT1G02520	0.591585	0.572382	-0.0476071	0.911344	0.578211	-0.0536995	0.902031	0.660151	0.227752	0.59163	PGP11	protein_coding
AT1G02530	0.10721	0.0774514	-0.469071	0.565567	0.101611	-0.0980936	0.906318	0.056716	-0.849063	0.367527	PGP12	protein_coding
AT1G02540	0	0	0	1	0	0	1	0	0	1	AT1G02540	protein_coding
AT1G02550	0	0	0	1	0	0	1	0	0	1	AT1G02550	protein_coding
AT1G02560	164.581	149.75	-0.136241	0.531724	146.042	-0.19312	0.425529	157.231	0.00362858	0.987646	NCLPP5	protein_coding
AT1G02570	2.79924	3.5265	0.333199	0.431311	2.83602	-0.0018783	0.996652	3.60001	0.432507	0.313716	AT1G02570	protein_coding
AT1G02575	0.0976377	0.423218	2.11589	0.136337	0.185077	0.901906	0.60796	0.464871	2.32086	0.124463	AT1G02575	protein_coding
AT1G02580	0.0324803	0.0402253	0.308537	0.857755	0	-1.79769e+30	0.154645	0	-1.79769e+30	0.147731	MEA	protein_coding
AT1G02590	0	0	0	1	0	0	1	0	0	1	AT1G02590	protein_coding
AT1G02600	0	0	0	1	0	0	1	0	0	1	AT1G02600	pre_trna
AT1G02610	6.84097	13.2808	0.957064	0.00129166	15.1578	1.12708	0.000276021	12.691	0.961074	0.00207578	AT1G02610	protein_coding
AT1G02620	0.981792	1.0422	0.0861443	0.903565	1.06345	0.0945515	0.89919	2.67114	1.51351	0.0175814	AT1G02620	protein_coding
AT1G02630	1.01308	0.567582	-0.835853	0.133037	0.718403	-0.516598	0.40558	1.43087	0.567678	0.269562	AT1G02630	protein_coding
AT1G02640	17.8869	13.9156	-0.362203	0.0834685	21.8658	0.269064	0.240739	34.6934	1.0253	8.08511e-06	BXL2	protein_coding
AT1G02650	1.36774	0.815572	-0.745911	0.13327	1.2483	-0.152541	0.743607	1.28633	-0.0189884	0.967179	AT1G02650	protein_coding
AT1G02660	12.5993	13.003	0.0455023	0.83089	22.1996	0.79648	0.000613766	30.195	1.33051	1.0981e-08	AT1G02660	protein_coding
AT1G02670	0.554702	0.503779	-0.138922	0.804611	0.946319	0.749903	0.1452	0.821656	0.636363	0.225554	AT1G02670	protein_coding
AT1G02680	12.4341	16.4137	0.400597	0.133385	15.1648	0.265719	0.355331	14.609	0.302101	0.290473	TAF13	protein_coding
AT1G02690	5.98437	4.84402	-0.304995	0.26218	6.07962	0.00207055	0.994148	5.27642	-0.112098	0.693017	IMPA-6	protein_coding
AT1G02700	3.69189	2.0321	-0.861388	0.042121	1.47739	-1.34202	0.00381455	0.846337	-2.05551	9.16695e-05	AT1G02700	protein_coding
AT1G02710	78.6217	58.6945	-0.421703	0.165383	43.1773	-0.885364	0.00839724	46.6457	-0.68364	0.0365968	AT1G02710	protein_coding
AT1G02720	7.64591	5.59719	-0.449985	0.144265	6.74077	-0.202521	0.545849	7.17449	-0.0222976	0.946645	GATL5	protein_coding
AT1G02730	6.222	5.02592	-0.307991	0.175032	6.49556	0.0413661	0.865673	7.22178	0.28452	0.240667	ATCSLD5	protein_coding
AT1G02740	9.36088	9.56045	0.0304348	0.907878	8.41112	-0.175056	0.540169	8.87518	-0.00732549	0.979217	AT1G02740	protein_coding
AT1G02750	13.6826	15.2878	0.160034	0.564761	17.584	0.341188	0.320693	16.1469	0.308442	0.309265	AT1G02750	protein_coding
AT1G02760	0	0	0	1	0	0	1	0	0	1	AT1G02760	pre_trna
AT1G02770	1.13623	0.910519	-0.319495	0.561491	0.886851	-0.378202	0.499124	0.795558	-0.444673	0.435937	AT1G02770	protein_coding
AT1G02780	767.15	622.543	-0.301334	0.256903	696.641	-0.159802	0.593779	862.22	0.238091	0.359864	emb2386	protein_coding
AT1G02790	0.466168	0.144331	-1.69146	0.0478043	0.132547	-1.83506	0.0562071	0.110975	-2.00107	0.042473	PGA4	protein_coding
AT1G02800	2.47665	2.34077	-0.0814098	0.818226	2.96502	0.238941	0.502044	2.31009	-0.0309017	0.93253	ATCEL2	protein_coding
AT1G02810	6.96951	7.71894	0.147344	0.559107	9.73843	0.461923	0.0826271	6.79463	0.0328808	0.904144	AT1G02810	protein_coding
AT1G02813	0.166013	0.719598	2.11589	0.136337	0.157343	-0.0980936	0.961681	0.658683	2.05783	0.180236	AT1G02813	protein_coding
AT1G02816	22.308	17.4626	-0.353295	0.139189	15.0793	-0.5857	0.0264656	19.8397	-0.0996303	0.696329	AT1G02816	protein_coding
AT1G02820	31.4773	19.2875	-0.70665	0.0082351	11.8709	-1.42759	3.52704e-06	18.701	-0.681658	0.0162808	AT1G02820	protein_coding
AT1G02830	0	0	0	1	0	0	1	0	0	1	AT1G02830	protein_coding
AT1G02840	169.387	147.964	-0.195079	0.441682	171.414	-0.00355095	0.990207	181.042	0.165543	0.543329	SR34	protein_coding
AT1G02850	12.5458	20.3191	0.69563	0.00818089	20.9175	0.716792	0.0117533	11.855	-0.0121703	0.966608	BGLU11	protein_coding
AT1G02860	12.8537	13.62	0.0835439	0.740239	11.4021	-0.193594	0.52346	12.1294	-0.0141361	0.959793	NLA	protein_coding
AT1G02870	19.2986	16.6777	-0.210574	0.537159	21.7077	0.148999	0.674319	20.7833	0.176471	0.623117	AT1G02870	protein_coding
AT1G02880	8.88592	12.4734	0.489267	0.11642	9.96116	0.144082	0.695762	9.3103	0.136849	0.654414	TPK1	protein_coding
AT1G02890	23.4779	22.331	-0.0722575	0.72606	25.6059	0.104462	0.651489	20.1099	-0.153856	0.500765	AT1G02890	protein_coding
AT1G02900	34.8572	48.8726	0.487569	0.0427074	43.1361	0.286729	0.277211	53.0274	0.674824	0.00904306	ATRALF1	protein_coding
AT1G02910	42.1304	38.5275	-0.128976	0.529841	32.4759	-0.396203	0.0837181	37.4865	-0.0989489	0.665555	LPA1	protein_coding
AT1G02920	10.7141	17.4009	0.699648	0.0094071	14.6974	0.435339	0.136197	13.0513	0.35422	0.226287	GST11	protein_coding
AT1G02930	16.238	32.5498	1.00328	4.19783e-05	25.7753	0.645906	0.0282866	20.7265	0.421647	0.121806	ATGSTF6	protein_coding
AT1G02940	0.119492	0.29597	1.30854	0.388381	0.226503	0.901906	0.60796	0.189641	0.735899	0.673144	ATGSTF5	protein_coding
AT1G02950	8.62148	9.47592	0.13633	0.712936	12.0286	0.459747	0.1948	10.5362	0.358885	0.310814	GSTF4	protein_coding
AT1G02952	1.86257	6.15117	1.72356	0.0781798	8.23802	2.12429	0.0374431	2.95608	0.735926	0.530575	AT1G02952	other_rna
AT1G02960	9.90267	11.4645	0.211284	0.472454	12.2042	0.280779	0.40936	9.07148	-0.0569364	0.854278	AT1G02960	protein_coding
AT1G02965	0	0	0	1	0	0	1	0	0	1	AT1G02965	protein_coding
AT1G02970	0.861648	0.762221	-0.17689	0.724817	1.08886	0.316944	0.509797	0.683744	-0.264101	0.610375	WEE1	protein_coding
AT1G02980	0	0.0197716	1.79769e+30	0.187639	0.0302621	1.79769e+30	0.16287	0.0760114	1.79769e+30	0.0491043	CUL2	protein_coding
AT1G02990	3.15617	4.63529	0.554483	0.0207641	4.95551	0.630148	0.015097	3.36829	0.163383	0.537719	AT1G02990	protein_coding
AT1G03000	10.1357	10.6973	0.0777905	0.715721	11.0041	0.0978795	0.678907	8.35878	-0.208543	0.384854	PEX6	protein_coding
AT1G03010	0.75118	0.86385	0.201621	0.674595	1.28829	0.757516	0.100017	0.624469	-0.196987	0.701515	AT1G03010	protein_coding
AT1G03020	15.6401	14.7209	-0.087392	0.851809	18.9739	0.25805	0.572105	17.8717	0.261968	0.568038	AT1G03020	protein_coding
AT1G03022	0	0	0	1	0	0	1	0	0	1	AT1G03022	protein_coding
AT1G03030	13.6027	14.3083	0.0729592	0.759626	14.0745	0.0284869	0.912659	11.6897	-0.149108	0.570088	AT1G03030	protein_coding
AT1G03040	26.2809	25.2994	-0.0549129	0.803978	25.9107	-0.0411772	0.863249	20.6945	-0.275225	0.254628	AT1G03040	protein_coding
AT1G03050	0.114436	0	-1.79769e+30	0.0890665	0	-1.79769e+30	0.102751	0.0302697	-1.84905	0.456589	AT1G03050	protein_coding
AT1G03055	3.98041	4.16663	0.0659666	0.865242	1.79644	-1.16848	0.0131991	1.27847	-1.56896	0.00193344	AT1G03055	protein_coding
AT1G03060	3.31044	2.59832	-0.349446	0.0993641	3.61224	0.10516	0.64997	2.50577	-0.332229	0.158694	SPI	protein_coding
AT1G03070	2.49446	2.69682	0.11253	0.811126	1.33971	-0.917522	0.0767696	1.78149	-0.416104	0.380992	AT1G03070	protein_coding
AT1G03080	5.33091	6.76901	0.344565	0.103413	8.56021	0.662556	0.00449653	5.38747	0.0847697	0.720817	AT1G03080	protein_coding
AT1G03090	21.3072	23.5394	0.143737	0.493963	30.8401	0.512759	0.0286104	36.9959	0.865569	0.00020934	MCCA	protein_coding
AT1G03100	1.16246	1.03588	-0.166332	0.861621	1.42415	0.272188	0.795532	0.989896	-0.162303	0.895225	AT1G03100	protein_coding
AT1G03103	0	0	0	1	0	0	1	0	0	1	AT1G03103	protein_coding
AT1G03106	0	0.115117	1.79769e+30	0.104942	0.264294	1.79769e+30	0.0443646	0	0	1	AT1G03106	protein_coding
AT1G03110	7.27633	6.72767	-0.113104	0.675558	7.84102	0.0871213	0.75846	6.68359	-0.053046	0.852586	TRM82	protein_coding
AT1G03120	2.35553	2.55256	0.115892	0.843705	1.11626	-1.09809	0.135026	4.0499	0.851376	0.125419	ATRAB28	protein_coding
AT1G03130	2344.92	2433.67	0.0535992	0.873149	1843.66	-0.367675	0.319233	2033.48	-0.136042	0.618415	PSAD-2	protein_coding
AT1G03140	46.5526	53.927	0.212146	0.300687	52.7798	0.160413	0.482148	71.2339	0.683243	0.00281139	AT1G03140	protein_coding
AT1G03150	27.4014	31.0555	0.180597	0.450156	29.6634	0.093724	0.719512	25.6338	-0.0266607	0.919199	AT1G03150	protein_coding
AT1G03160	12.3323	11.3184	-0.123779	0.554593	12.4702	-0.00467388	0.98417	9.63603	-0.28639	0.228494	FZL	protein_coding
AT1G03170	0.718385	0.543696	-0.401957	0.561535	1.13478	0.638872	0.303928	0.57006	-0.264101	0.706245	AT1G03170	protein_coding
AT1G03180	2.96397	2.23601	-0.406605	0.401554	2.01662	-0.576302	0.261566	2.19385	-0.364523	0.455445	AT1G03180	protein_coding
AT1G03190	5.25399	5.10078	-0.0426967	0.866322	5.95387	0.159704	0.552136	5.03023	0.006753	0.980117	ATXPD	protein_coding
AT1G03200	5.73607	5.50547	-0.0591951	0.906445	5.98015	0.0394099	0.937672	4.77933	-0.193712	0.710804	AT1G03200	protein_coding
AT1G03210	15.1606	15.7741	0.0572316	0.829374	18.3764	0.256823	0.358059	15.8768	0.13614	0.628122	AT1G03210	protein_coding
AT1G03220	112.914	90.4296	-0.320356	0.130132	84.538	-0.43826	0.0627026	102.783	-0.0660778	0.775353	AT1G03220	protein_coding
AT1G03230	25.8478	24.6712	-0.0672088	0.750743	28.4076	0.115529	0.620497	30.1656	0.292409	0.209928	AT1G03230	protein_coding
AT1G03240	0	0	0	1	0	0	1	0	0	1	AT1G03240	protein_coding
AT1G03250	25.7165	28.3682	0.141582	0.514858	26.4641	0.0206384	0.931525	22.1573	-0.145369	0.546505	AT1G03250	protein_coding
AT1G03260	11.4762	10.3805	-0.144771	0.567286	10.9907	-0.0830654	0.759147	11.0138	0.0102193	0.969669	AT1G03260	protein_coding
AT1G03270	1.77814	2.81744	0.664017	0.0870475	3.02358	0.745181	0.0599153	2.57301	0.602633	0.133476	AT1G03270	protein_coding
AT1G03280	27.3211	27.8008	0.0251105	0.903098	27.8628	0.00761583	0.973494	26.4345	0.0219501	0.923959	AT1G03280	protein_coding
AT1G03290	13.1146	15.8137	0.269999	0.32071	14.745	0.148337	0.626364	12.6708	0.0198668	0.947574	AT1G03290	protein_coding
AT1G03300	4.30913	3.59643	-0.260829	0.372968	3.79997	-0.202117	0.510091	3.89517	-0.076168	0.800958	DUF1	protein_coding
AT1G03310	9.30317	8.17721	-0.186113	0.501917	6.18003	-0.610817	0.037211	5.79004	-0.614607	0.0485797	ISA2	protein_coding
AT1G03320	0.590334	0.639712	0.115892	0.896136	0.559503	-0.0980936	0.92345	0.819783	0.543254	0.544005	AT1G03320	protein_coding
AT1G03330	37.2483	44.8444	0.267751	0.234444	42.9295	0.184083	0.458453	44.182	0.315826	0.201195	AT1G03330	protein_coding
AT1G03340	1.36293	2.49352	0.871473	0.0481018	1.64404	0.24983	0.600347	2.21221	0.768321	0.0916241	AT1G03340	protein_coding
AT1G03350	35.8563	32.9126	-0.123588	0.54737	32.5763	-0.159112	0.486262	38.9193	0.187803	0.411472	AT1G03350	protein_coding
AT1G03360	7.03314	5.42408	-0.374791	0.211636	7.75661	0.120547	0.689552	6.08837	-0.13857	0.651795	ATRRP4	protein_coding
AT1G03365	4.30121	5.21519	0.277979	0.27094	6.76174	0.631944	0.0175419	4.51678	0.140097	0.608638	AT1G03365	protein_coding
AT1G03370	7.56833	8.07774	0.0939768	0.663182	8.99338	0.228178	0.336764	8.26915	0.197307	0.408071	AT1G03370	protein_coding
AT1G03380	10.2418	11.0657	0.111632	0.593141	11.9834	0.205858	0.373898	9.33173	-0.0647048	0.782115	ATATG18G	protein_coding
AT1G03390	0	0.10652	1.79769e+30	0.0623071	0	0	1	0	0	1	AT1G03390	protein_coding
AT1G03400	22.2627	21.8781	-0.0251424	0.910021	19.6062	-0.204027	0.409084	20.2196	-0.0693295	0.777903	AT1G03400	protein_coding
AT1G03410	2.07685	2.48634	0.259627	0.643543	2.17834	0.0481271	0.939213	1.56014	-0.343172	0.62114	2A6	protein_coding
AT1G03420	42.1221	37.2478	-0.177423	0.428815	34.177	-0.322262	0.196788	38.1121	-0.0747869	0.761118	Sadhu4-2	transposable_element_gene
AT1G03430	23.2767	26.2715	0.17461	0.442013	24.3298	0.0431258	0.863427	19.3877	-0.194199	0.444804	AHP5	protein_coding
AT1G03440	16.8641	9.52467	-0.824219	0.000404149	10.9776	-0.640104	0.0107408	12.9043	-0.316568	0.199006	AT1G03440	protein_coding
AT1G03445	0.107473	0.06655	-0.691463	0.504195	0.10186	-0.0980936	0.92345	0.106604	0.0578272	0.952238	BSU1	protein_coding
AT1G03457	9.48564	7.62868	-0.314313	0.271634	6.79356	-0.502288	0.0875982	12.5496	0.473368	0.0954501	AT1G03457	protein_coding
AT1G03470	5.63716	6.55549	0.217735	0.534132	5.62249	-0.024462	0.95163	7.58615	0.497945	0.173036	AT1G03470	protein_coding
AT1G03475	147.705	128.304	-0.20315	0.348831	125.429	-0.256556	0.287713	149.764	0.0895129	0.702664	LIN2	protein_coding
AT1G03490	0.105541	0	-1.79769e+30	0.129929	0.100029	-0.0980936	0.961681	0	-1.79769e+30	0.147731	NAC006	protein_coding
AT1G03495	2.80235	2.41314	-0.21573	0.533811	2.9465	0.0516535	0.882845	2.11951	-0.333364	0.360182	AT1G03495	protein_coding
AT1G03502	120.283	86.8963	-0.469071	0.565567	95.0013	-0.361128	0.680009	159.081	0.472865	0.52719	AT1G03502	small_nucleolar_rna
AT1G03506	0	160.904	1.79769e+30	0.0380926	123.138	1.79769e+30	0.0822961	0	0	1	AT1G03506	small_nucleolar_rna
AT1G03510	1.37296	1.73899	0.340958	0.463633	0.887224	-0.650635	0.221072	1.38662	0.0838224	0.863872	AT1G03510	protein_coding
AT1G03515	0	0	0	1	0	0	1	0	0	1	AT1G03515	pre_trna
AT1G03520	7.08072	6.35455	-0.156105	0.622708	7.26773	0.0169002	0.964731	6.39994	-0.0762945	0.826105	AT1G03520	protein_coding
AT1G03530	5.23187	4.44803	-0.23416	0.362497	6.21839	0.228506	0.392049	5.99183	0.265214	0.318893	ATNAF1	protein_coding
AT1G03540	0.91711	1.10998	0.27537	0.556792	0.987742	0.086331	0.858882	0.860073	-0.0230928	0.9628	AT1G03540	protein_coding
AT1G03545	0.532074	0.370658	-0.521538	0.656369	0.378215	-0.513131	0.675834	0.316662	-0.679138	0.592541	AT1G03545	other_rna
AT1G03550	7.84478	5.05677	-0.633516	0.0373578	4.93641	-0.688981	0.0328995	4.23509	-0.819799	0.0120029	AT1G03550	protein_coding
AT1G03560	7.40327	7.92018	0.0973715	0.683918	7.86238	0.066095	0.799443	9.78245	0.471576	0.0640004	AT1G03560	protein_coding
AT1G03570	0	0	0	1	0	0	1	0	0	1	AT1G03570	pre_trna
AT1G03590	14.1673	16.6822	0.235747	0.275381	18.2484	0.344497	0.147978	19.0459	0.49646	0.0367941	AT1G03590	protein_coding
AT1G03600	819.736	616.202	-0.411757	0.0986303	508.363	-0.710011	0.00923682	668.407	-0.224891	0.369632	PSB27	protein_coding
AT1G03610	34.1439	40.7733	0.255997	0.212509	43.9338	0.342991	0.13326	47.4606	0.544644	0.0173126	AT1G03610	protein_coding
AT1G03620	5.68096	6.52391	0.199602	0.565722	5.28637	-0.124566	0.738412	3.52444	-0.619196	0.116564	AT1G03620	protein_coding
AT1G03630	105.137	87.8691	-0.258839	0.215815	74.1043	-0.525348	0.0433185	67.7423	-0.564595	0.0143084	POR	protein_coding
AT1G03640	0	0	0	1	0	0	1	0	0	1	AT1G03640	pre_trna
AT1G03650	3.22089	3.06291	-0.0725535	0.871634	2.94365	-0.150561	0.743816	2.09947	-0.547894	0.260965	AT1G03650	protein_coding
AT1G03660	0.554389	3.43292	2.63046	0.0577286	0.525435	-0.0980936	0.961681	0.879848	0.735899	0.673144	AT1G03660	protein_coding
AT1G03670	0	0	0	1	0	0	1	0	0	1	AT1G03670	protein_coding
AT1G03680	349.268	310.179	-0.171232	0.448098	257.981	-0.457778	0.0652399	344.406	0.049318	0.836381	ATHM1	protein_coding
AT1G03687	11.1783	10.1495	-0.139302	0.589048	10.5397	-0.105575	0.703444	12.5585	0.237506	0.373635	AT1G03687	protein_coding
AT1G03700	3.10723	2.5013	-0.312952	0.547223	2.06147	-0.612667	0.262053	2.58897	-0.193712	0.710804	AT1G03700	protein_coding
AT1G03710	0.269979	0.778334	1.52754	0.155573	0.714782	1.38394	0.282729	0.299228	0.217932	0.877034	AT1G03710	protein_coding
AT1G03720	0	0	0	1	0	0	1	0	0	1	AT1G03720	protein_coding
AT1G03730	15.3733	20.0105	0.380327	0.115235	19.1795	0.298424	0.256385	17.303	0.24013	0.362383	AT1G03730	protein_coding
AT1G03740	11.6702	17.4942	0.584042	0.00591476	17.3232	0.549161	0.0200927	14.1781	0.350373	0.141692	AT1G03740	protein_coding
AT1G03743	91.7273	567.999	2.63046	0.0577286	260.81	1.48687	0.368342	727.884	3.05783	0.0367629	AT1G03743	small_nucleolar_rna
AT1G03746	72.5263	134.73	0.893499	0.573692	68.7386	-0.0980936	0.961681	172.655	1.32086	0.418252	AT1G03746	small_nucleolar_rna
AT1G03750	2.4884	3.0479	0.292595	0.399267	2.61761	0.0523232	0.893319	2.34351	-0.017008	0.964966	CHR9	protein_coding
AT1G03760	4.60282	6.48416	0.494403	0.167631	7.47067	0.67801	0.0706868	5.98092	0.447394	0.241415	AT1G03760	protein_coding
AT1G03770	3.72049	4.8468	0.38154	0.269612	6.50708	0.785808	0.0277713	4.44388	0.32587	0.397897	RING1B	protein_coding
AT1G03780	1.95094	2.84834	0.545954	0.0883447	3.19764	0.692131	0.0565767	1.89327	0.0262598	0.947522	TPX2	protein_coding
AT1G03790	0.792165	0.674477	-0.232032	0.676251	0.375397	-1.09809	0.0894829	1.02149	0.436339	0.40538	SOM	protein_coding
AT1G03800	2.02993	2.27829	0.166518	0.753261	3.00612	0.545763	0.288411	3.82568	0.983827	0.0478149	ERF10	protein_coding
AT1G03810	0	0	0	1	0	0	1	0	0	1	AT1G03810	protein_coding
AT1G03820	19.7284	38.6318	0.969513	3.65592e-05	37.1025	0.890532	0.000519248	34.9986	0.896563	0.000474491	AT1G03820	protein_coding
AT1G03830	1.88492	2.24859	0.254516	0.499657	3.67015	0.940603	0.00980057	2.19338	0.28818	0.438299	AT1G03830	protein_coding
AT1G03840	2.83454	2.82538	-0.00467114	0.991276	2.55771	-0.168989	0.683359	3.13664	0.215638	0.581683	MGP	protein_coding
AT1G03850	37.1762	27.2448	-0.448397	0.0743483	24.5341	-0.620302	0.0236078	45.5927	0.363967	0.160931	AT1G03850	protein_coding
AT1G03860	40.0322	27.9393	-0.518863	0.0147757	33.7646	-0.266359	0.264333	36.7534	-0.0537428	0.81803	ATPHB2	protein_coding
AT1G03870	339.895	208.957	-0.701885	0.00181923	254.206	-0.4398	0.082531	359.471	0.150331	0.534523	FLA9	protein_coding
AT1G03880	0.0474321	0.469939	3.30854	0.0147706	0	-1.79769e+30	0.154645	0.564582	3.64279	0.0115776	CRU2	protein_coding
AT1G03890	0	0.0318924	1.79769e+30	0.187639	0	0	1	0.245218	1.79769e+30	0.0096795	AT1G03890	protein_coding
AT1G03900	101.727	96.8096	-0.0714745	0.729998	98.0294	-0.0741201	0.748344	107.45	0.148517	0.517069	ATNAP4	protein_coding
AT1G03905	2.45913	2.50806	0.0284288	0.945392	3.08475	0.306297	0.457544	3.32884	0.506417	0.211406	AT1G03905	protein_coding
AT1G03910	22.3109	24.942	0.160833	0.509363	27.5251	0.282288	0.302889	25.7557	0.276684	0.311229	AT1G03910	protein_coding
AT1G03920	1.12911	1.56149	0.467735	0.257001	1.4982	0.387333	0.362387	1.13491	0.076936	0.861396	AT1G03920	protein_coding
AT1G03930	18.3284	19.3354	0.0771568	0.710536	16.0165	-0.215239	0.354903	10.9901	-0.668344	0.00490843	ADK1	protein_coding
AT1G03935	194.885	120.678	-0.691463	0.562979	61.5692	-1.68306	0.316767	51.5491	-1.84906	0.279001	AT1G03935	small_nucleolar_rna
AT1G03940	1.551	1.50466	-0.0437651	0.920216	1.568	-0.00498421	0.991022	1.10769	-0.416104	0.373793	AT1G03940	protein_coding
AT1G03950	11.4641	15.7227	0.455723	0.0827181	15.3725	0.40252	0.153257	10.3774	-0.07413	0.798922	VPS2.3	protein_coding
AT1G03960	4.25397	4.70926	0.14669	0.629188	4.87886	0.177028	0.605361	2.88594	-0.490223	0.144899	AT1G03960	protein_coding
AT1G03970	9.62001	11.2915	0.231132	0.543229	10.8186	0.1487	0.725426	13.2167	0.527791	0.211441	GBF4	protein_coding
AT1G03980	8.83483	11.5319	0.384352	0.134958	11.2349	0.325997	0.252871	14.0466	0.738492	0.00905591	ATPCS2	protein_coding
AT1G03982	0	0	0	1	0	0	1	0	0	1	AT1G03982	protein_coding
AT1G03990	1.17719	1.03267	-0.188963	0.651109	1.5186	0.346691	0.390346	1.01198	-0.148624	0.727208	AT1G03990	protein_coding
AT1G04000	14.3898	8.91055	-0.691463	0.0117612	8.00855	-0.866147	0.00350534	6.63882	-1.04651	0.000516398	AT1G04000	protein_coding
AT1G04010	3.42795	3.7864	0.143477	0.613632	3.62943	0.0616868	0.838447	3.52889	0.111408	0.710396	PSAT1	protein_coding
AT1G04020	1.45313	1.97288	0.441132	0.266867	1.87496	0.346985	0.341907	1.30177	-0.0891495	0.812496	BARD1	protein_coding
AT1G04030	4.00423	3.85987	-0.0529714	0.94748	4.5776	0.172358	0.840785	5.56877	0.545377	0.504138	AT1G04030	protein_coding
AT1G04040	95.6957	115.437	0.270577	0.206727	114.7	0.240625	0.315424	116.003	0.347182	0.145829	AT1G04040	protein_coding
AT1G04050	1.53628	1.46093	-0.0725535	0.838454	1.71606	0.138946	0.700501	1.48032	0.016007	0.965035	SUVR1	protein_coding
AT1G04070	14.9651	12.1931	-0.295535	0.340936	12.5412	-0.275632	0.395648	10.6252	-0.424566	0.195887	TOM22-I	protein_coding
AT1G04080	40.9974	33.592	-0.287417	0.256508	38.6847	-0.10448	0.709915	30.3964	-0.36209	0.186337	PRP39	protein_coding
AT1G04090	0.269442	0.476702	0.82311	0.21037	0.145926	-0.905449	0.319249	0.48871	0.928544	0.165489	AT1G04090	protein_coding
AT1G04100	3.09823	3.51725	0.183006	0.614789	3.67052	0.223834	0.550423	3.48292	0.238399	0.523899	IAA10	protein_coding
AT1G04110	2.64891	1.8379	-0.527344	0.112091	1.90561	-0.495853	0.150281	2.38057	-0.0845515	0.797165	SDD1	protein_coding
AT1G04120	10.8513	10.5756	-0.0371271	0.856482	12.7924	0.21671	0.342474	8.9528	-0.207916	0.368882	MRP5	protein_coding
AT1G04130	6.16137	5.17518	-0.251643	0.753958	4.39415	-0.508378	0.590753	5.76058	-0.0274946	0.974967	TPR2	protein_coding
AT1G04140	32.8726	27.7866	-0.242494	0.295824	29.356	-0.183938	0.409968	29.0372	-0.109441	0.66456	AT1G04140	protein_coding
AT1G04150	0.0239117	0.0148068	-0.691463	0.738416	0.135978	2.48687	0.106424	0.0758987	1.7359	0.2696	AT1G04150	protein_coding
AT1G04160	2.16042	2.28498	0.0808693	0.764512	2.63048	0.263306	0.353294	1.6643	-0.306851	0.299441	XI-8	protein_coding
AT1G04170	51.0181	39.6745	-0.362796	0.0770656	44.7958	-0.208353	0.362477	47.5928	-0.0307217	0.892975	EIF2	protein_coding
AT1G04171	0	0	0	1	0	0	1	0	0	1	AT1G04171	protein_coding
AT1G04180	13.8484	15.7279	0.18361	0.442994	20.6252	0.553983	0.0297463	19.5474	0.566805	0.0261154	YUC9	protein_coding
AT1G04190	18.2934	16.8245	-0.120762	0.5965	18.1907	-0.028831	0.907712	8.66222	-1.00897	0.000147248	TPR3	protein_coding
AT1G04200	9.68802	8.66918	-0.160307	0.473308	10.2967	0.067191	0.782323	7.31002	-0.336785	0.175298	AT1G04200	protein_coding
AT1G04210	9.57192	8.41349	-0.186105	0.440349	8.61333	-0.172948	0.523695	6.54303	-0.479307	0.0762132	AT1G04210	protein_coding
AT1G04220	7.55043	8.10229	0.101771	0.799211	9.79899	0.355364	0.411482	6.1617	-0.223687	0.619593	KCS2	protein_coding
AT1G04230	8.50096	8.23621	-0.0456456	0.864787	9.86571	0.194087	0.489256	7.75534	-0.0628938	0.825498	AT1G04230	protein_coding
AT1G04240	76.6084	84.4489	0.140576	0.493649	65.5512	-0.24559	0.282337	81.6069	0.160731	0.481507	IAA3	protein_coding
AT1G04250	70.762	53.9404	-0.39161	0.0566985	43.2077	-0.732397	0.00145537	46.9556	-0.522137	0.0229668	AXR3	protein_coding
AT1G04260	28.3211	25.677	-0.141399	0.547189	20.4607	-0.489731	0.0615884	28.1557	0.06109	0.80921	MPI7	protein_coding
AT1G04270	438.029	292.426	-0.582954	0.00963057	358.477	-0.309854	0.222754	409.372	-0.0280712	0.907065	RPS15	protein_coding
AT1G04280	20.3233	17.7308	-0.196879	0.352474	20.6057	-0.000796413	0.997276	18.9088	-0.0345368	0.882852	AT1G04280	protein_coding
AT1G04290	8.43017	12.0717	0.51799	0.165473	7.71563	-0.148488	0.730864	9.11457	0.182155	0.667422	AT1G04290	protein_coding
AT1G04295	24.7147	27.9568	0.177833	0.57039	22.8238	-0.135538	0.691699	28.2596	0.262914	0.428123	AT1G04295	other_rna
AT1G04300	17.1239	20.2105	0.239097	0.284817	25.4273	0.549661	0.0464427	22.4983	0.463347	0.0904213	AT1G04300	protein_coding
AT1G04310	10.1113	9.00273	-0.16753	0.455651	12.4752	0.282387	0.24272	12.4864	0.373939	0.121447	ERS2	protein_coding
AT1G04320	0	0	0	1	0	0	1	0	0	1	AT1G04320	pre_trna
AT1G04330	5.93465	7.52904	0.343302	0.361846	7.27097	0.272275	0.486144	3.56071	-0.667457	0.125894	AT1G04330	protein_coding
AT1G04340	20.8157	17.8218	-0.224024	0.376407	18.6214	-0.181422	0.503925	17.1921	-0.206385	0.447147	AT1G04340	protein_coding
AT1G04350	29.7347	28.3972	-0.0663992	0.751447	24.7627	-0.28469	0.224528	17.4797	-0.696928	0.0035915	AT1G04350	protein_coding
AT1G04360	5.17511	4.89298	-0.080875	0.791069	5.27402	0.00660376	0.983416	7.33007	0.57178	0.0587029	AT1G04360	protein_coding
AT1G04370	0.341625	0	-1.79769e+30	0.129929	0.323783	-0.0980936	0.961681	0	-1.79769e+30	0.147731	ATERF14	protein_coding
AT1G04380	0.0628705	0	-1.79769e+30	0.129929	0.238348	1.90191	0.233855	0.0498896	-0.264101	0.897281	AT1G04380	protein_coding
AT1G04390	3.59901	3.69397	0.0375754	0.887878	3.36432	-0.117993	0.681932	2.42558	-0.499729	0.0918652	AT1G04390	protein_coding
AT1G04400	47.561	51.9258	0.126672	0.601911	57.5364	0.253987	0.348339	51.9507	0.196909	0.470894	ATCRY2	protein_coding
AT1G04410	442.995	323.497	-0.453536	0.0781977	344.128	-0.385054	0.181534	443.425	0.0709424	0.782327	AT1G04410	protein_coding
AT1G04420	73.3261	56.1504	-0.38503	0.0611831	50.782	-0.550718	0.0162679	66.431	-0.0729282	0.749652	AT1G04420	protein_coding
AT1G04425	13.3781	30.3197	1.18038	0.000329251	26.8804	0.985971	0.00453008	19.9579	0.646632	0.069216	AT1G04425	other_rna
AT1G04430	69.2233	65.8039	-0.0730849	0.770846	65.3402	-0.104	0.678833	84.522	0.357608	0.175769	AT1G04430	protein_coding
AT1G04440	29.7228	27.9387	-0.0893052	0.663498	24.2861	-0.312149	0.17254	21.974	-0.366234	0.110876	CKL13	protein_coding
AT1G04445	0.214965	0	-1.79769e+30	0.129929	0.203739	-0.0980936	0.961681	0.170581	-0.264101	0.897281	AT1G04445	protein_coding
AT1G04450	0	0	0	1	0	0	1	0	0	1	RIC3	protein_coding
AT1G04470	0.0436936	0.0270562	-0.691463	0.636727	0	-1.79769e+30	0.075238	0	-1.79769e+30	0.0694937	AT1G04470	protein_coding
AT1G04480	201.996	153.612	-0.395039	0.0546401	170.335	-0.266657	0.244952	194.188	0.0126701	0.955794	AT1G04480	protein_coding
AT1G04490	0.774043	0.6402	-0.273891	0.665062	0.833819	0.0867181	0.894998	0.5731	-0.364004	0.56455	AT1G04490	protein_coding
AT1G04500	0	0.237797	1.79769e+30	0.00607474	0.045496	1.79769e+30	0.16287	0.114275	1.79769e+30	0.0491043	AT1G04500	protein_coding
AT1G04501	0	0	0	1	0	0	1	0	0	1	AT1G04501	protein_coding
AT1G04510	28.1894	24.211	-0.219486	0.282308	26.2472	-0.123698	0.582709	28.1808	0.0691059	0.763052	MAC3A	protein_coding
AT1G04520	7.60378	7.31673	-0.0555169	0.838453	8.65837	0.16667	0.558329	7.11905	-0.02549	0.929469	PDLP2	protein_coding
AT1G04530	52.4259	49.0608	-0.0957102	0.640665	42.5817	-0.320757	0.160515	38.1348	-0.389632	0.0893655	TPR4	protein_coding
AT1G04540	1.77707	1.23141	-0.529192	0.201496	2.44619	0.440326	0.249074	1.20871	-0.486493	0.249621	AT1G04540	protein_coding
AT1G04550	29.2703	28.4132	-0.0428766	0.846766	25.1656	-0.238696	0.329869	27.9823	0.00462072	0.984878	BDL	protein_coding
AT1G04555	5.16287	6.7365	0.383825	0.257922	7.86414	0.586405	0.0909831	5.99903	0.286096	0.420897	AT1G04555	protein_coding
AT1G04560	1.76941	1.54682	-0.193964	0.720274	0.197294	-3.18556	0.0039326	0.82593	-1.02964	0.0983065	AT1G04560	protein_coding
AT1G04570	0.587381	0.412217	-0.510891	0.385401	0.519591	-0.197629	0.729041	0.248589	-1.17099	0.0792671	AT1G04570	protein_coding
AT1G04580	0.0173827	0.0107638	-0.691463	0.738416	0.0164748	-0.0980936	0.961681	0	-1.79769e+30	0.147731	AAO4	protein_coding
AT1G04590	14.8631	15.3455	0.046084	0.842458	19.2398	0.351646	0.234436	16.0763	0.182744	0.476047	AT1G04590	protein_coding
AT1G04600	0.122298	0.143046	0.226075	0.72407	0.064395	-0.946091	0.242318	0.0646981	-0.849063	0.276717	XIA	protein_coding
AT1G04610	2.78555	2.57364	-0.114154	0.740313	2.72389	-0.0530057	0.881577	3.263	0.297778	0.385333	YUC3	protein_coding
AT1G04620	5.64433	5.9148	0.0675286	0.810787	5.71533	-0.00267405	0.992897	7.12037	0.404693	0.162859	AT1G04620	protein_coding
AT1G04625	0.120178	0	-1.79769e+30	0.360922	0.114294	-0.0931298	0.988035	0.189435	0.726069	0.900077	AT1G04625	protein_coding
AT1G04630	90.9159	87.4717	-0.0557157	0.786879	86.1673	-0.0981005	0.668665	98.8764	0.190636	0.405905	MEE4	protein_coding
AT1G04635	2.97616	3.24704	0.125673	0.795316	2.01481	-0.58352	0.275648	1.68691	-0.749528	0.175473	EMB1687	protein_coding
AT1G04640	30.3926	25.8131	-0.235619	0.313749	19.6609	-0.649105	0.0150098	31.4694	0.11977	0.637785	LIP2	protein_coding
AT1G04645	0	0	0	1	0	0	1	0	0	1	AT1G04645	protein_coding
AT1G04650	0.375438	0.406841	0.115892	0.827822	0.533746	0.486869	0.346506	0.391021	0.128217	0.81324	AT1G04650	protein_coding
AT1G04660	6.3773	3.36826	-0.920945	0.00494612	3.85173	-0.748151	0.0254996	3.82024	-0.66974	0.0429351	AT1G04660	protein_coding
AT1G04670	0	0	0	1	0	0	1	0	0	1	AT1G04670	protein_coding
AT1G04680	48.9746	35.4295	-0.467081	0.0229248	42.3432	-0.230611	0.313869	42.4612	-0.136345	0.550468	AT1G04680	protein_coding
AT1G04684	0	0	0	1	0	0	1	0	0	1	AT1G04684	protein_coding
AT1G04690	62.1803	57.5648	-0.11127	0.587391	57.7129	-0.128274	0.574613	59.4679	0.00519623	0.981841	KAB1	protein_coding
AT1G04700	0.718057	0.57005	-0.333009	0.42127	0.593306	-0.296033	0.482416	0.511359	-0.42022	0.32746	AT1G04700	protein_coding
AT1G04710	12.8641	10.8322	-0.248017	0.295414	12.2384	-0.0926392	0.716681	11.0974	-0.143588	0.575021	KAT1	protein_coding
AT1G04720	0	0	0	1	0	0	1	0	0	1	AT1G04720	pre_trna
AT1G04730	1.37225	1.22053	-0.169042	0.640487	1.11141	-0.324864	0.394018	1.14832	-0.18748	0.61735	CTF18	protein_coding
AT1G04750	89.8054	95.7158	0.0919557	0.721071	98.1844	0.107977	0.698259	102.436	0.259397	0.372123	ATVAMP721	protein_coding
AT1G04760	3.542	4.38659	0.308537	0.495873	3.21714	-0.159494	0.742465	3.9818	0.238399	0.60924	ATVAMP726	protein_coding
AT1G04770	27.7155	33.5558	0.27587	0.197226	30.9074	0.136551	0.566217	25.9321	-0.0264094	0.912452	AT1G04770	protein_coding
AT1G04778	3.85079	1.98709	-0.954498	0.291184	4.25796	0.124299	0.876857	4.07429	0.150937	0.845953	AT1G04778	protein_coding
AT1G04780	14.7838	17.4478	0.239027	0.24906	20.0411	0.418238	0.0689433	15.2467	0.114024	0.622644	AT1G04780	protein_coding
AT1G04790	12.7242	13.058	0.0373619	0.863224	15.2673	0.242166	0.308703	12.6277	0.0585649	0.807341	AT1G04790	protein_coding
AT1G04800	405.359	395.962	-0.0338384	0.882324	423.88	0.0437462	0.864067	631.059	0.708117	0.00377272	AT1G04800	protein_coding
AT1G04810	18.6768	15.2806	-0.289547	0.159011	18.5286	-0.0322057	0.887792	20.2917	0.189189	0.40779	AT1G04810	protein_coding
AT1G04820	193.894	143.052	-0.438727	0.0549117	164.096	-0.261431	0.308203	175.246	-0.0763426	0.751438	TUA4	protein_coding
AT1G04830	12.175	10.4749	-0.216994	0.377772	10.398	-0.248329	0.348773	10.9606	-0.0820613	0.75297	AT1G04830	protein_coding
AT1G04840	0.566758	0.233967	-1.27643	0.0527487	0.429727	-0.420022	0.474303	0.299826	-0.849063	0.179952	AT1G04840	protein_coding
AT1G04850	43.1235	54.5713	0.339669	0.0976472	57.4358	0.392765	0.0856976	49.5421	0.269723	0.237799	AT1G04850	protein_coding
AT1G04860	8.07838	7.41861	-0.122917	0.575274	7.87638	-0.0572424	0.812515	9.15538	0.250096	0.295487	UBP2	protein_coding
AT1G04870	16.4606	15.6737	-0.0706688	0.788795	16.661	-0.00327213	0.9897	17.8408	0.18569	0.530698	PRMT10	protein_coding
AT1G04880	0.147028	0.242782	0.723574	0.439848	0.139349	-0.0980936	0.93368	0.155561	0.150937	0.890624	AT1G04880	protein_coding
AT1G04890	0	0	0	1	0	0	1	0	0	1	AT1G04890	protein_coding
AT1G04900	4.03146	3.64856	-0.143976	0.778113	4.91261	0.264476	0.620727	3.62094	-0.085395	0.879483	AT1G04900	protein_coding
AT1G04910	16.6766	17.0462	0.0316301	0.891114	17.3559	0.0368976	0.886753	16.1143	0.0200618	0.937986	AT1G04910	protein_coding
AT1G04920	0.581363	0.527135	-0.141266	0.755066	0.590358	0.00144206	0.997458	0.840277	0.60097	0.159648	ATSPS3F	protein_coding
AT1G04930	3.41007	3.28052	-0.0558747	0.875485	2.88569	-0.261592	0.487655	2.46439	-0.39903	0.297955	AT1G04930	protein_coding
AT1G04940	48.1768	36.9844	-0.381422	0.147656	37.7547	-0.372391	0.205997	42.1982	-0.121615	0.674054	TIC20	protein_coding
AT1G04945	3.43267	2.15476	-0.671807	0.371441	2.82822	-0.300148	0.700506	2.44227	-0.421566	0.578092	AT1G04945	protein_coding
AT1G04950	10.3694	10.7954	0.0580801	0.878593	11.3325	0.107422	0.798574	10.67	0.110777	0.795338	ATTAF6	protein_coding
AT1G04960	18.6748	23.4306	0.3273	0.141407	20.5667	0.118509	0.628813	19.5503	0.135637	0.583973	AT1G04960	protein_coding
AT1G04970	18.8714	17.5976	-0.100823	0.641697	18.1414	-0.0776357	0.745318	15.0445	-0.25743	0.313806	AT1G04970	protein_coding
AT1G04980	5.90451	7.13115	0.272316	0.320984	6.24364	0.0598587	0.839974	7.35725	0.386891	0.17941	ATPDI10	protein_coding
AT1G04985	35.2998	49.5672	0.489728	0.0209136	53.8881	0.589599	0.0119403	50.1616	0.576466	0.0143179	AT1G04985	protein_coding
AT1G04990	9.0256	7.62282	-0.243697	0.341453	8.1903	-0.160816	0.547726	7.72774	-0.154434	0.555152	AT1G04990	protein_coding
AT1G05000	11.9624	14.8924	0.316065	0.264062	15.6458	0.366556	0.22443	9.65714	-0.239297	0.479867	AT1G05000	protein_coding
AT1G05010	374.405	317.189	-0.239254	0.334734	360.444	-0.0755318	0.786498	394.79	0.146031	0.56178	EFE	protein_coding
AT1G05020	2.11643	0.892692	-1.2454	0.00135738	1.74426	-0.299727	0.399365	2.23927	0.150937	0.655917	AT1G05020	protein_coding
AT1G05030	6.84278	2.90476	-1.23616	3.64217e-05	3.9973	-0.796267	0.00798475	4.84939	-0.427237	0.139123	AT1G05030	protein_coding
AT1G05040	0	0	0	1	0	0	1	0	0	1	AT1G05040	protein_coding
AT1G05055	10.3871	9.64794	-0.106501	0.670164	8.94967	-0.235597	0.386406	13.4461	0.441933	0.0895095	ATGTF2H2	protein_coding
AT1G05060	16.9201	18.9014	0.159752	0.513431	16.6006	-0.0482177	0.857237	11.8073	-0.449514	0.103101	AT1G05060	protein_coding
AT1G05065	4.47328	2.76997	-0.691463	0.504195	2.11983	-1.09809	0.382482	7.09937	0.735899	0.399218	CLE20	protein_coding
AT1G05070	23.7611	24.6887	0.0552503	0.815831	23.7607	-0.0207347	0.936219	26.1255	0.206403	0.419681	AT1G05070	protein_coding
AT1G05080	0.0607305	0	-1.79769e+30	0.129929	0	-1.79769e+30	0.154645	0	-1.79769e+30	0.147731	AT1G05080	protein_coding
AT1G05085	0	0	0	1	0	0	1	0	0	1	AT1G05085	protein_coding
AT1G05090	0.21216	0.0875834	-1.27643	0.190362	0.167567	-0.361128	0.680009	0.0841778	-1.2641	0.223433	AT1G05090	protein_coding
AT1G05100	2.28452	1.6897	-0.435124	0.312968	1.32318	-0.808587	0.0798835	0.956774	-1.1861	0.0156181	MAPKKK18	protein_coding
AT1G05120	10.1401	11.4119	0.170461	0.431245	12.6615	0.299666	0.208637	9.04699	-0.0950243	0.695368	AT1G05120	protein_coding
AT1G05136	0	0	0	1	0	0	1	0	0	1	AT1G05136	protein_coding
AT1G05140	43.0044	31.936	-0.4293	0.0374191	25.794	-0.758158	0.00104841	28.6026	-0.518796	0.024405	AT1G05140	protein_coding
AT1G05150	22.1512	14.8245	-0.579399	0.00501584	17.5789	-0.354251	0.121379	19.0175	-0.150519	0.510663	AT1G05150	protein_coding
AT1G05160	6.87254	5.80112	-0.244511	0.33893	7.30211	0.0667604	0.803555	5.31005	-0.302575	0.271543	CYP88A3	protein_coding
AT1G05170	7.13276	6.52134	-0.129292	0.685729	6.5774	-0.137651	0.697082	4.89064	-0.474893	0.17699	AT1G05170	protein_coding
AT1G05180	17.1539	17.2456	0.00769435	0.97135	17.1967	-0.017113	0.942573	16.3157	-0.0027334	0.990839	AXR1	protein_coding
AT1G05190	427.896	397.963	-0.104627	0.656829	376.292	-0.206115	0.428654	434.145	0.0904598	0.710508	emb2394	protein_coding
AT1G05200	6.50536	7.12037	0.130324	0.609502	7.53439	0.191151	0.490689	5.07421	-0.288904	0.350255	ATGLR3.4	protein_coding
AT1G05205	53.5263	59.2806	0.147311	0.621107	43.6395	-0.315324	0.367644	52.5225	0.0422303	0.896771	AT1G05205	protein_coding
AT1G05210	9.69593	7.18994	-0.4314	0.191837	7.37434	-0.415576	0.227052	7.97898	-0.211633	0.528215	AT1G05210	protein_coding
AT1G05220	1.43897	1.39727	-0.0424307	0.970688	1.15343	-0.339819	0.802422	1.07302	-0.353824	0.793917	AT1G05220	protein_coding
AT1G05230	8.22344	7.13051	-0.205737	0.469511	6.53001	-0.353365	0.271807	6.11377	-0.358136	0.238717	HDG2	protein_coding
AT1G05240	0	0	0	1	0	0	1	0	0	1	AT1G05240	protein_coding
AT1G05250	0.0583271	0.0361177	-0.691463	0.738416	0	-1.79769e+30	0.154645	0	-1.79769e+30	0.147731	AT1G05250	protein_coding
AT1G05260	33.9874	37.1643	0.128918	0.53896	40.3294	0.226123	0.330459	38.8497	0.262445	0.260129	RCI3	protein_coding
AT1G05270	29.473	32.7017	0.149969	0.473785	32.8249	0.134687	0.562372	38.5397	0.456493	0.0491095	AT1G05270	protein_coding
AT1G05280	1.20565	1.26592	0.0703769	0.881588	1.14268	-0.0980936	0.840927	1.62226	0.497739	0.279694	AT1G05280	protein_coding
AT1G05290	0	0	0	1	0	0	1	0	0	1	AT1G05290	protein_coding
AT1G05291	0	0	0	1	0	0	1	0	0	1	AT1G05291	protein_coding
AT1G05300	4.16729	4.78631	0.199805	0.536721	4.60793	0.124299	0.712268	5.23588	0.398864	0.224561	ZIP5	protein_coding
AT1G05310	6.10159	7.0009	0.198354	0.493188	5.61285	-0.141162	0.653477	5.31648	-0.129171	0.679525	AT1G05310	protein_coding
AT1G05320	2.91831	4.70725	0.689748	0.0203929	4.87603	0.719863	0.0239149	3.02685	0.122225	0.733006	AT1G05320	protein_coding
AT1G05330	1.28883	0	-1.79769e+30	0.0121153	0.610758	-1.09809	0.382482	2.55681	1.05783	0.211802	AT1G05330	protein_coding
AT1G05340	26.858	28.546	0.0879375	0.719908	20.7695	-0.391593	0.15371	21.7368	-0.235673	0.384016	AT1G05340	protein_coding
AT1G05350	17.9573	18.1394	0.0145586	0.946823	19.6378	0.108357	0.651791	16.4041	-0.0609704	0.801393	AT1G05350	protein_coding
AT1G05360	7.00214	7.22651	0.0455023	0.86339	7.43283	0.0654051	0.816645	3.8154	-0.806419	0.00792253	AT1G05360	protein_coding
AT1G05370	1.06235	0.953863	-0.15541	0.760429	1.56065	0.534175	0.263702	0.758709	-0.416104	0.438794	AT1G05370	protein_coding
AT1G05380	11.9827	11.3595	-0.0770467	0.708983	13.6612	0	1	12.8396	0.169191	0.490268	AT1G05380	protein_coding
AT1G05385	19.4999	21.2084	0.121167	0.64132	19.7847	0.000208459	0.999408	14.7794	-0.330335	0.250878	LPA19	protein_coding
AT1G05390	0	0	0	1	0	0	1	0	0	1	AT1G05390	pre_trna
AT1G05400	1.028	1.05172	0.0329069	0.976802	1.86516	0.838438	0.448769	0.709371	-0.465906	0.751475	AT1G05400	protein_coding
AT1G05410	11.8449	12.7642	0.107833	0.681699	14.9852	0.318561	0.277392	17.6647	0.646138	0.0207666	AT1G05410	protein_coding
AT1G05420	7.10094	5.01267	-0.502429	0.196852	5.92248	-0.282518	0.469103	7.55064	0.158132	0.671128	ATOFP12	protein_coding
AT1G05430	24.2646	25.6256	0.0787328	0.726015	22.7741	-0.112169	0.652774	23.6789	0.0342917	0.889896	AT1G05430	protein_coding
AT1G05440	0.768469	1.04688	0.44604	0.395608	1.16534	0.579978	0.267837	1.62614	1.15094	0.0215592	AT1G05440	protein_coding
AT1G05450	0.746927	1.05718	0.501182	0.696073	0.246771	-1.6185	0.61019	0.254017	-1.4865	0.496961	AT1G05450	protein_coding
AT1G05460	5.00254	4.71274	-0.0860946	0.722869	5.04521	-0.00845641	0.974263	5.58128	0.227478	0.377545	SDE3	protein_coding
AT1G05470	4.24358	3.30151	-0.362156	0.183182	4.64072	0.108357	0.697523	3.5401	-0.191951	0.499781	CVP2	protein_coding
AT1G05490	0.107951	0.190988	0.82311	0.21037	0.160778	0.553983	0.428211	0.0734248	-0.486493	0.548282	chr31	protein_coding
AT1G05500	20.5205	16.5166	-0.313144	0.136654	17.0219	-0.290382	0.213137	16.7916	-0.219783	0.346734	NTMC2T2.1	protein_coding
AT1G05510	0.960581	0.432594	-1.15089	0.110201	0.082765	-3.55753	0.0202262	0.0692955	-3.72353	0.018079	AT1G05510	protein_coding
AT1G05520	21.3723	19.8954	-0.103303	0.615844	19.9324	-0.121332	0.596051	17.7274	-0.200221	0.383819	AT1G05520	protein_coding
AT1G05530	1.57213	2.01911	0.361004	0.403986	2.20744	0.468947	0.282367	2.35645	0.653437	0.12891	UGT2	protein_coding
AT1G05540	2.73385	1.73224	-0.658296	0.115538	2.4103	-0.20243	0.616938	1.10992	-1.23093	0.00821171	AT1G05540	protein_coding
AT1G05550	0.0639837	0.03013	-1.0865	0.686247	0.138349	1.09191	0.670254	0.270279	2.14827	0.362231	AT1G05550	protein_coding
AT1G05560	6.56245	7.31454	0.156534	0.696903	8.92974	0.423675	0.331039	7.84844	0.327715	0.459753	UGT1	protein_coding
AT1G05562	28.0101	21.1774	-0.403421	0.102192	22.4585	-0.339394	0.219293	21.6315	-0.303272	0.27037	AT1G05562	other_rna
AT1G05570	8.18771	8.66787	0.0822188	0.731413	8.12848	-0.0311942	0.909743	7.92769	0.0229769	0.93016	ATGSL06	protein_coding
AT1G05575	1.61759	2.43258	0.588645	0.381308	2.40917	0.553983	0.428211	2.75058	0.835435	0.216176	AT1G05575	protein_coding
AT1G05577	0.0522177	0.194007	1.8935	0.189298	0.148472	1.48687	0.368342	0.124309	1.32086	0.418252	AT1G05577	protein_coding
AT1G05580	0	0	0	1	0.0243533	1.79769e+30	0.245858	0.0407813	1.79769e+30	0.145192	ATCHX23	protein_coding
AT1G05590	10.2364	7.66735	-0.416907	0.0766046	9.43508	-0.138311	0.583065	11.5842	0.247991	0.316051	HEXO2	protein_coding
AT1G05600	5.4194	5.54358	0.0326858	0.925711	5.77987	0.0721837	0.8447	5.99394	0.214906	0.527092	AT1G05600	protein_coding
AT1G05610	0.268747	0.732226	1.44604	0.0391202	0.815077	1.57998	0.0344694	0.0853035	-1.58603	0.198597	APS2	protein_coding
AT1G05615	0	0	0	1	0	0	1	0	0	1	AT1G05615	protein_coding
AT1G05620	16.4308	19.4627	0.244302	0.296861	18.5117	0.151276	0.574357	16.2942	0.057466	0.827584	URH2	protein_coding
AT1G05630	6.88235	7.56873	0.137149	0.613211	7.31458	0.0671666	0.823944	6.48656	-0.0159026	0.953609	AT5PTASE13	protein_coding
AT1G05640	1.08937	1.54901	0.507845	0.23316	1.79728	0.701608	0.100454	1.5368	0.565974	0.192007	AT1G05640	protein_coding
AT1G05650	0.0690845	0.171115	1.30854	0.388381	0.0654765	-0.0980936	0.961681	0.0548206	-0.264101	0.897281	AT1G05650	protein_coding
AT1G05660	2.41796	2.82341	0.223648	0.577968	1.9643	-0.320486	0.463686	3.01513	0.387976	0.339432	AT1G05660	protein_coding
AT1G05670	2.71341	2.37451	-0.192474	0.502306	2.18913	-0.330456	0.285548	1.88625	-0.455044	0.14179	AT1G05670	protein_coding
AT1G05675	0.420657	0.358162	-0.232032	0.742306	0.448525	0.0718314	0.918363	0.625883	0.64279	0.326923	AT1G05675	protein_coding
AT1G05680	1.90854	1.08599	-0.813454	0.0706912	0.782211	-1.30755	0.00779287	0.818638	-1.15163	0.0172531	UGT74E2	protein_coding
AT1G05690	1.86211	2.42144	0.378926	0.316353	2.33844	0.307899	0.432738	1.6254	-0.126597	0.75806	BT3	protein_coding
AT1G05700	0.316631	0.0712968	-2.15089	0.0196582	0.0545627	-2.55753	0.0232136	0.137049	-1.13857	0.134235	AT1G05700	protein_coding
AT1G05710	7.83296	11.6726	0.575499	0.134521	13.7891	0.79519	0.0529327	9.14748	0.29336	0.501306	AT1G05710	protein_coding
AT1G05720	24.6161	24.0257	-0.0350214	0.900204	23.1083	-0.111899	0.721708	25.1146	0.0984692	0.746915	AT1G05720	protein_coding
AT1G05730	7.84184	8.64255	0.140265	0.709285	10.7052	0.428343	0.282295	8.84884	0.243839	0.555166	AT1G05730	protein_coding
AT1G05740	0	0	0	1	0	0	1	0	0	1	AT1G05740	protein_coding
AT1G05750	1.81702	1.41685	-0.358888	0.325073	1.36069	-0.437944	0.270308	1.88687	0.12397	0.732345	PDE247	protein_coding
AT1G05760	6.77368	7.60851	0.167674	0.713739	10.0031	0.541731	0.241541	7.37517	0.192277	0.696197	RTM1	protein_coding
AT1G05770	2.12108	1.23617	-0.778926	0.182963	2.48332	0.206761	0.692156	1.58413	-0.351564	0.532842	AT1G05770	protein_coding
AT1G05780	10.0109	15.6249	0.642274	0.0359063	13.2573	0.384507	0.240865	14.1467	0.568442	0.0773764	AT1G05780	protein_coding
AT1G05785	10.7375	12.6647	0.238147	0.434907	10.419	-0.0641463	0.845574	10.5492	0.0440214	0.891991	AT1G05785	protein_coding
AT1G05790	9.15065	12.2887	0.425387	0.155166	12.1928	0.393376	0.206712	12.4934	0.518758	0.110635	AT1G05790	protein_coding
AT1G05800	0	0	0	1	0.0530012	1.79769e+30	0.16287	0	0	1	DGL	protein_coding
AT1G05805	21.8153	28.2546	0.373146	0.0809586	31.8294	0.524312	0.0261968	29.7768	0.518393	0.0284608	AT1G05805	protein_coding
AT1G05810	13.2192	13.7034	0.0519001	0.848525	12.9	-0.0559681	0.847826	18.1046	0.52327	0.0606449	ATRAB11D	protein_coding
AT1G05820	1.24364	0.764175	-0.702593	0.218755	0.874314	-0.529077	0.309703	0.822424	-0.527071	0.358394	SPPL5	protein_coding
AT1G05830	15.0192	13.62	-0.141082	0.492979	16.8215	0.142792	0.5329	11.8997	-0.266342	0.245998	ATX2	protein_coding
AT1G05835	41.7857	43.2574	0.0499345	0.890317	62.9594	0.5707	0.130413	65.6363	0.721026	0.0529017	AT1G05835	protein_coding
AT1G05840	16.3782	20.3679	0.314519	0.215874	20.1238	0.276416	0.342887	18.5769	0.251271	0.396154	AT1G05840	protein_coding
AT1G05850	515.625	456.498	-0.175715	0.514948	473.62	-0.143302	0.635381	525.935	0.0981053	0.705697	ATCTL1	protein_coding
AT1G05860	10.598	8.11686	-0.384802	0.161148	8.39248	-0.357336	0.219605	7.85658	-0.362281	0.211829	AT1G05860	protein_coding
AT1G05870	30.0232	31.2387	0.0572554	0.830891	32.0402	0.0730972	0.799478	23.1703	-0.304262	0.32382	AT1G05870	protein_coding
AT1G05880	0.0451549	0.0279601	-0.691514	0.830886	0	-1.79769e+30	0.274415	0.0716648	0.735937	0.781299	ARI12	protein_coding
AT1G05890	48.2024	48.2298	0.000819741	0.996874	55.9015	0.193072	0.410091	49.8952	0.11934	0.60638	ATARI5	protein_coding
AT1G05894	0.210819	0.163181	-0.369535	0.703005	0.199809	-0.0980936	0.92345	0	-1.79769e+30	0.0182	AT1G05894	protein_coding
AT1G05900	9.18714	9.03172	-0.0246152	0.927707	10.2228	0.133393	0.648856	6.99496	-0.323758	0.277458	NTH2	protein_coding
AT1G05910	6.83724	6.35631	-0.105226	0.631963	6.70362	-0.049184	0.838778	6.07317	-0.101422	0.676173	AT1G05910	protein_coding
AT1G05920	0	0	0	1	0	0	1	0	0	1	AT1G05920	protein_coding
AT1G05925	0	0	0	1	0	0	1	0	0	1	AT1G05925	protein_coding
AT1G05930	0	0	0	1	0	0	1	0	0	1	AT1G05930	protein_coding
AT1G05940	24.427	26.1526	0.0984759	0.633884	26.6735	0.106222	0.643728	24.9744	0.101514	0.659695	CAT9	protein_coding
AT1G05950	1.79344	1.92645	0.103218	0.776951	2.25481	0.309564	0.402196	1.45219	-0.234955	0.54766	AT1G05950	protein_coding
AT1G05960	11.7305	10.5711	-0.150135	0.471933	11.5866	-0.0385189	0.86762	8.69629	-0.362247	0.122219	AT1G05960	protein_coding
AT1G05970	10.8577	9.30724	-0.222299	0.56893	9.24456	-0.252761	0.493225	11.8279	0.193016	0.583871	AT1G05970	protein_coding
AT1G05980	0	0	0	1	0	0	1	0	0	1	AT1G05980	pre_trna
AT1G05990	1.04201	3.97896	1.93303	0.00229778	2.30437	1.1243	0.11392	1.92935	0.958292	0.178021	RHS1	protein_coding
AT1G06000	9.70384	9.22573	-0.0728924	0.818495	8.31451	-0.243634	0.490808	7.11693	-0.377758	0.292322	AT1G06000	protein_coding
AT1G06002	21.2103	20.6391	-0.0393866	0.89285	18.2751	-0.235597	0.4711	16.5396	-0.289301	0.376076	AT1G06002	other_rna
AT1G06010	19.5789	19.0656	-0.0383293	0.891271	17.2096	-0.2068	0.492627	20.5482	0.139255	0.633172	AT1G06010	protein_coding
AT1G06020	0.325022	0.0503155	-2.69146	0.123749	0.154024	-1.09809	0.382482	0.193436	-0.679138	0.541378	AT1G06020	protein_coding
AT1G06030	0	0.0513619	1.79769e+30	0.187639	0.157227	1.79769e+30	0.0822961	0	0	1	AT1G06030	protein_coding
AT1G06040	221.531	197.677	-0.164361	0.464375	176.739	-0.346596	0.163039	183.478	-0.202353	0.394065	STO	protein_coding
AT1G06050	3.91725	4.65881	0.25012	0.450451	4.36091	0.13408	0.70109	4.44065	0.250472	0.467219	AT1G06050	protein_coding
AT1G06060	22.6147	20.9594	-0.109668	0.713929	23.4783	0.0333572	0.918124	22.4318	0.0578272	0.863737	AT1G06060	protein_coding
AT1G06070	11.0364	14.1153	0.354996	0.22135	13.3888	0.25805	0.431772	16.5281	0.652202	0.0414257	AT1G06070	protein_coding
AT1G06080	95.1221	57.3737	-0.729391	0.000397885	72.5154	-0.412202	0.0726978	62.6725	-0.532406	0.019851	ADS1	protein_coding
AT1G06090	8.2611	11.906	0.527277	0.0539789	9.56189	0.190252	0.523438	10.3843	0.399536	0.171807	AT1G06090	protein_coding
AT1G06100	3.31015	3.97888	0.265468	0.511209	2.39909	-0.485117	0.281651	3.63103	0.203025	0.626734	AT1G06100	protein_coding
AT1G06110	31.0988	28.3611	-0.132944	0.522422	28.6245	-0.140322	0.543353	25.7457	-0.202989	0.38192	SKIP16	protein_coding
AT1G06120	1.03353	1.78282	0.786584	0.129786	1.46933	0.486869	0.367924	1.40595	0.513507	0.345702	AT1G06120	protein_coding
AT1G06130	23.0639	25.322	0.134756	0.570996	26.5559	0.182685	0.443588	24.621	0.163797	0.494775	GLX2-4	protein_coding
AT1G06135	0	0	0	1	0	0	1	0	0	1	AT1G06135	protein_coding
AT1G06137	0	0	0	1	0	0	1	0	0	1	AT1G06137	protein_coding
AT1G06140	0.276094	0.683857	1.30854	0.0489569	0.523349	0.901906	0.2132	0.547722	1.05783	0.133532	AT1G06140	protein_coding
AT1G06148	0.199129	0.19935	0.00160675	0.999056	0.0762805	-1.40496	0.447775	0.0638663	-1.57096	0.423572	AT1G06148	protein_coding
AT1G06149	8.21446	9.55777	0.218509	0.392244	11.6752	0.486498	0.0814705	8.09737	0.0488306	0.866145	CPuORF8	protein_coding
AT1G06150	2.18746	1.64621	-0.410105	0.352946	1.96616	-0.17458	0.719424	2.22295	0.0927611	0.836222	EMB1444	protein_coding
AT1G06160	3.26229	3.52073	0.109991	0.787037	3.62195	0.130175	0.754248	4.43781	0.513507	0.200665	ORA59	protein_coding
AT1G06170	0.151404	0.156257	0.0455146	0.967501	0.286995	0.901913	0.461456	0.320386	1.15095	0.306551	AT1G06170	protein_coding
AT1G06180	9.09227	10.0158	0.139561	0.63836	9.16168	-0.00973774	0.975449	7.21499	-0.264101	0.413252	ATMYB13	protein_coding
AT1G06190	78.0978	72.8073	-0.101199	0.696245	66.0276	-0.262928	0.380755	84.4924	0.183076	0.515937	AT1G06190	protein_coding
AT1G06200	69.2643	71.1376	0.0385016	0.851253	75.3476	0.100741	0.659093	82.76	0.326365	0.153593	AT1G06200	protein_coding
AT1G06210	17.9397	20.7176	0.207701	0.347227	20.8881	0.198815	0.420207	18.4634	0.111054	0.655692	AT1G06210	protein_coding
AT1G06220	14.5618	13.1809	-0.143742	0.539701	16.9741	0.200434	0.444763	14.5211	0.0655037	0.801886	MEE5	protein_coding
AT1G06225	0	0	0	1	0	0	1	0	0	1	CLE3	protein_coding
AT1G06230	22.2144	24.0169	0.112558	0.652675	26.247	0.219954	0.440583	22.3634	0.0791928	0.788278	GTE4	protein_coding
AT1G06240	10.4591	8.47663	-0.303193	0.23008	8.89241	-0.254819	0.34662	8.50302	-0.229167	0.395681	AT1G06240	protein_coding
AT1G06250	1.36007	0.772007	-0.816994	0.117941	0.96678	-0.513131	0.311799	0.719504	-0.849063	0.112999	AT1G06250	protein_coding
AT1G06260	0.160023	0.247719	0.630424	0.722416	0.0758304	-1.09816	0.70874	0.253958	0.735842	0.683951	AT1G06260	protein_coding
AT1G06265	1.5882	1.82044	0.196893	0.594406	2.7866	0.790404	0.0295346	1.20666	-0.326834	0.421557	AT1G06265	other_rna
AT1G06270	3.91428	3.73141	-0.0690261	0.83103	3.31934	-0.258558	0.452858	3.59654	-0.0525968	0.875663	AT1G06270	protein_coding
AT1G06280	0	0	0	1	0	0	1	0	0	1	LBD2	protein_coding
AT1G06290	32.0356	32.1341	0.00442634	0.982769	32.1973	-0.0134458	0.953051	34.2666	0.16667	0.465406	ACX3	protein_coding
AT1G06310	0.363263	0.26993	-0.428429	0.522258	0.516437	0.486869	0.422031	0.547694	0.661899	0.27296	ACX6	protein_coding
AT1G06320	0.146309	0	-1.79769e+30	0.129929	0.277337	0.901906	0.60796	0.232202	0.735899	0.673144	AT1G06320	protein_coding
AT1G06330	1.71708	1.82273	0.0861443	0.903565	1.16243	-0.58352	0.491252	3.30906	1.01601	0.126094	AT1G06330	protein_coding
AT1G06340	0.385664	0	-1.79769e+30	0.0254959	0	-1.79769e+30	0.0391191	0	-1.79769e+30	0.0349855	AT1G06340	protein_coding
AT1G06350	6.66246	9.04963	0.441803	0.128508	12.3574	0.870542	0.00344417	12.2792	0.951628	0.00126303	AT1G06350	protein_coding
AT1G06360	83.2124	86.8526	0.0617707	0.763713	80.967	-0.0601741	0.792611	104.663	0.400429	0.0799916	AT1G06360	protein_coding
AT1G06380	10.1328	11.9328	0.235891	0.401382	12.3476	0.264476	0.373346	10.9124	0.176472	0.553553	AT1G06380	protein_coding
AT1G06390	38.5543	38.2101	-0.0129403	0.95271	40.4192	0.0474357	0.854119	36.9867	0.00965514	0.975264	SK22	protein_coding
AT1G06400	58.7699	68.0623	0.211777	0.481284	78.192	0.391234	0.240061	84.9096	0.600392	0.0630018	ARA2	protein_coding
AT1G06410	53.8374	50.8589	-0.0821098	0.701703	52.8745	-0.0467467	0.845167	53.7025	0.0659219	0.776892	ATTPS7	protein_coding
AT1G06420	3.23789	3.12395	-0.0516818	0.917907	3.44226	0.0675659	0.883166	3.57344	0.211786	0.680177	AT1G06420	protein_coding
AT1G06430	79.1224	79.2632	0.00256504	0.990503	58.7643	-0.449857	0.0576942	67.2183	-0.165691	0.475145	FTSH8	protein_coding
AT1G06440	0.692585	0.80055	0.209001	0.698201	0.525131	-0.420022	0.474303	0.659504	-0.0010665	0.998489	AT1G06440	protein_coding
AT1G06450	3.11218	2.28402	-0.446351	0.61306	2.67653	-0.238271	0.788579	2.42388	-0.291068	0.75688	AT1G06450	protein_coding
AT1G06460	44.6294	59.1312	0.405927	0.0551688	48.3951	0.0961583	0.684642	53.6746	0.33579	0.155684	ACD32.1	protein_coding
AT1G06470	12.2715	12.9022	0.072311	0.780684	12.4342	-0.00171302	0.995121	11.2167	-0.0601177	0.822927	AT1G06470	protein_coding
AT1G06475	16.2999	12.4965	-0.383341	0.238282	10.483	-0.657521	0.0602	15.3982	-0.0125621	0.969225	AT1G06475	protein_coding
AT1G06480	0	0	0	1	0	0	1	0	0	1	AT1G06480	pre_trna
AT1G06490	1.07778	0.914031	-0.237745	0.445024	1.31017	0.260987	0.402544	0.818065	-0.328231	0.316661	ATGSL07	protein_coding
AT1G06500	21.3716	32.1828	0.590594	0.0868969	38.2876	0.820469	0.0334463	30.9308	0.60289	0.126803	AT1G06500	protein_coding
AT1G06510	15.5952	12.7721	-0.288108	0.24644	11.2388	-0.493323	0.0701736	10.8355	-0.455797	0.0927615	AT1G06510	protein_coding
AT1G06515	35.38	35.1627	-0.00888975	0.973223	31.1276	-0.205464	0.559833	31.5939	-0.093756	0.786264	AT1G06515	protein_coding
AT1G06520	0.719096	0.726514	0.0148055	0.976756	0.717412	-0.024093	0.962796	0.931019	0.442168	0.370841	ATGPAT1	protein_coding
AT1G06530	87.5271	87.2856	-0.0039859	0.984484	84.8852	-0.0649268	0.776156	109.635	0.394443	0.0842719	AT1G06530	protein_coding
AT1G06540	0	0.204361	1.79769e+30	0.187639	0.312792	1.79769e+30	0.16287	0	0	1	AT1G06540	protein_coding
AT1G06550	26.8023	30.8445	0.202654	0.330824	33.6809	0.308862	0.181196	21.7437	-0.232217	0.323205	AT1G06550	protein_coding
AT1G06560	6.39547	5.50289	-0.216861	0.731036	6.02622	-0.106506	0.87618	5.72413	-0.0904507	0.902494	AT1G06560	protein_coding
AT1G06570	57.9994	72.8091	0.328083	0.127047	71.4395	0.279975	0.261454	91.6336	0.729382	0.00281799	PDS1	protein_coding
AT1G06580	1.834	2.08962	0.188242	0.599711	2.50304	0.427975	0.238873	2.03747	0.221326	0.549802	AT1G06580	protein_coding
AT1G06590	2.52459	2.60549	0.0455023	0.87489	3.01309	0.234482	0.43501	2.31868	-0.0532041	0.862031	AT1G06590	protein_coding
AT1G06610	0	0	0	1	0	0	1	0	0	1	AT1G06610	pre_trna
AT1G06620	12.3963	11.6491	-0.0896832	0.719137	11.8079	-0.090862	0.735382	8.00786	-0.560876	0.0438822	AT1G06620	protein_coding
AT1G06630	11.828	11.4255	-0.0499457	0.86625	11.9984	-7.32071e-05	0.999813	11.1678	-0.0133174	0.964762	AT1G06630	protein_coding
AT1G06640	78.8012	95.0812	0.270942	0.27166	95.7329	0.260083	0.317776	66.9174	-0.166297	0.512205	AT1G06640	protein_coding
AT1G06645	10.8118	8.7991	-0.297184	0.257295	9.8373	-0.156987	0.571524	6.17725	-0.738032	0.0111406	AT1G06645	protein_coding
AT1G06650	31.935	34.3659	0.105842	0.66852	26.9467	-0.26574	0.323535	26.6585	-0.190999	0.454748	AT1G06650	protein_coding
AT1G06660	1.9561	1.35211	-0.532766	0.534672	1.37968	-0.524358	0.559154	1.87712	0.0100847	0.990344	AT1G06660	protein_coding
AT1G06670	6.24417	6.72184	0.106348	0.616165	9.03968	0.513053	0.0276079	5.98948	0.00946416	0.968113	NIH	protein_coding
AT1G06680	4147.35	3673.29	-0.175116	0.694128	3415.94	0	1	4058.66	0.0383555	0.89832	PSBP-1	protein_coding
AT1G06690	39.7508	33.0794	-0.265054	0.200839	27.2126	-0.567419	0.0145524	33.6766	-0.169695	0.461704	AT1G06690	protein_coding
AT1G06700	65.5261	59.8004	-0.131916	0.541557	65.034	-0.0315846	0.897349	64.4737	0.0461825	0.846367	AT1G06700	protein_coding
AT1G06710	1.18117	1.17548	-0.00696514	0.98427	1.69922	0.503942	0.149155	0.903821	-0.316568	0.403093	AT1G06710	protein_coding
AT1G06720	3.92653	4.7534	0.275705	0.25482	7.25685	0.865381	0.000685493	4.54909	0.281867	0.282093	AT1G06720	protein_coding
AT1G06730	9.06861	6.63868	-0.449985	0.0688564	7.86661	-0.225849	0.389809	8.17197	-0.0806548	0.756411	AT1G06730	protein_coding
AT1G06740	1.99433	2.02231	0.0201015	0.988597	2.61082	0.367894	0.805407	1.78029	-0.0942455	0.952991	AT1G06740	transposable_element_gene
AT1G06750	0.0952222	0	-1.79769e+30	0.391646	0.22502	1.21998	0.860914	0	-1.79769e+30	0.398008	AT1G06750	protein_coding
AT1G06760	230.46	198.738	-0.213649	0.338164	201.751	-0.212653	0.393668	224.454	0.0314436	0.895192	AT1G06760	protein_coding
AT1G06770	3.44574	3.21448	-0.100229	0.761227	4.80355	0.458578	0.160297	3.41418	0.0562696	0.86809	DRIP1	protein_coding
AT1G06780	7.74332	8.72398	0.172035	0.493479	9.09248	0.211015	0.426688	7.10614	-0.0543412	0.843	GAUT6	protein_coding
AT1G06790	8.04243	12.0678	0.585464	0.146288	11.9217	0.547181	0.203926	9.74877	0.347131	0.447244	AT1G06790	protein_coding
AT1G06800	9.32627	8.81403	-0.0814989	0.756296	8.41228	-0.169516	0.614534	10.1782	0.19565	0.506837	PLA-I{gamma}1	protein_coding
AT1G06810	0	0	0	1	0.158508	1.79769e+30	0.16287	0	0	1	AT1G06810	protein_coding
AT1G06820	23.7906	22.8225	-0.059934	0.772565	20.0428	-0.268019	0.24704	19.2381	-0.236879	0.3077	CRTISO	protein_coding
AT1G06830	17.996	28.1376	0.64482	0.0305339	30.0615	0.71953	0.0211227	31.5954	0.881577	0.00414879	AT1G06830	protein_coding
AT1G06840	6.8103	7.28662	0.0975304	0.664594	9.39625	0.443657	0.0683849	6.53817	0.0107107	0.965613	AT1G06840	protein_coding
AT1G06850	9.44136	9.14094	-0.0466511	0.863872	13.2648	0.469817	0.129336	8.59765	-0.0655125	0.830546	AtbZIP52	protein_coding
AT1G06860	0	0	0	1	0	0	1	0	0	1	AT1G06860	pre_trna
AT1G06870	9.2782	10.2736	0.147027	0.546104	9.53006	0.0179302	0.946216	7.14492	-0.307385	0.257807	AT1G06870	protein_coding
AT1G06880	0	0	0	1	0	0	1	0	0	1	AT1G06880	pre_trna
AT1G06890	25.6207	23.1108	-0.148743	0.580756	27.735	0.0937027	0.742934	26.5549	0.121218	0.667836	AT1G06890	protein_coding
AT1G06900	13.8159	12.872	-0.102096	0.622068	15.9775	0.189004	0.4095	13.6958	0.0569445	0.804707	AT1G06900	protein_coding
AT1G06910	3.53229	3.51867	-0.0055719	0.986564	4.22116	0.236325	0.483438	2.47799	-0.441888	0.22048	TRFL7	protein_coding
AT1G06920	0	0	0	1	0	0	1	0	0	1	ATOFP4	protein_coding
AT1G06923	0.992769	0.983597	-0.0133914	0.980899	1.00365	-0.00498421	0.993018	0.630234	-0.586029	0.347001	AT1G06923	protein_coding
AT1G06925	0	0.183815	1.79769e+30	0.289151	0.281344	1.79769e+30	0.247336	0	0	1	AT1G06925	protein_coding
AT1G06930	0.809644	0.501352	-0.691463	0.319601	0.537152	-0.612667	0.392387	0.321238	-1.2641	0.122036	AT1G06930	protein_coding
AT1G06950	38.6908	29.2899	-0.401587	0.0535233	36.9181	-0.088373	0.704988	36.7563	-0.00445709	0.984535	TIC110	protein_coding
AT1G06960	17.3528	17.7342	0.0313678	0.921131	21.2547	0.2719	0.441187	19.7597	0.256929	0.459083	AT1G06960	protein_coding
AT1G06970	0.0296533	0	-1.79769e+30	0.129929	0	-1.79769e+30	0.154645	0.0470616	0.735899	0.673144	ATCHX14	protein_coding
AT1G06980	5.88659	4.21691	-0.481246	0.212111	5.90735	-0.0156315	0.966937	3.66368	-0.614598	0.127979	AT1G06980	protein_coding
AT1G06990	0	0	0	1	0	0	1	0	0	1	AT1G06990	protein_coding
AT1G07000	7.00192	7.40309	0.0803773	0.747102	8.0835	0.186521	0.484558	7.95014	0.252773	0.341025	ATEXO70B2	protein_coding
AT1G07010	46.0235	46.6185	0.0185296	0.938448	33.4303	-0.481926	0.0926769	30.2223	-0.537216	0.0456447	AT1G07010	protein_coding
AT1G07020	25.2233	22.6697	-0.153995	0.768531	23.496	-0.123052	0.820087	30.9951	0.366826	0.471288	AT1G07020	protein_coding
AT1G07025	0	0	0	1	0	0	1	0	0	1	AT1G07025	protein_coding
AT1G07030	17.5169	14.3746	-0.285223	0.209914	15.6433	-0.183913	0.458273	14.7452	-0.178961	0.470812	AT1G07030	protein_coding
AT1G07040	16.3466	20.7292	0.342673	0.114157	19.7699	0.253598	0.291695	18.5621	0.252909	0.294179	AT1G07040	protein_coding
AT1G07050	0.107721	0.0667036	-0.691463	0.738416	0	-1.79769e+30	0.154645	0	-1.79769e+30	0.147731	AT1G07050	protein_coding
AT1G07051	0	0	0	1	0	0	1	0	0	1	MIR847A	mirna
AT1G07060	0	0	0	1	0	0	1	0	0	1	AT1G07060	protein_coding
AT1G07070	30.1211	29.9559	-0.00793698	0.975581	29.7592	-0.0381511	0.891018	35.4909	0.306215	0.259109	AT1G07070	protein_coding
AT1G07080	115.695	96.1011	-0.267701	0.198356	102.685	-0.192815	0.406962	108.461	-0.0236058	0.918157	AT1G07080	protein_coding
AT1G07090	23.474	21.0654	-0.156188	0.509656	20.5969	-0.20935	0.418026	19.7188	-0.181952	0.4807	LSH6	protein_coding
AT1G07100	0	0	0	1	0	0	1	0	0	1	AT1G07100	pre_trna
AT1G07110	35.411	37.5874	0.0860506	0.676464	36.8028	0.0349085	0.87928	36.6346	0.118553	0.604034	F2KP	protein_coding
AT1G07119	0.599468	0.742411	0.308537	0.787119	1.13632	0.901906	0.407125	0.59462	0.0578272	0.96185	AT1G07119	other_rna
AT1G07120	1.43011	1.42459	-0.0055719	0.990975	1.8858	0.378344	0.43214	1.23351	-0.143807	0.778372	AT1G07120	protein_coding
AT1G07128	0.342769	0.566003	0.723574	0.639207	0.758025	1.1243	0.466166	0.271997	-0.264101	0.891824	AT1G07128	other_rna
AT1G07130	7.27965	9.90591	0.44442	0.145262	11.5843	0.649519	0.0414406	9.98428	0.525332	0.0974191	STN1	protein_coding
AT1G07135	31.5646	35.198	0.157185	0.500841	131.947	2.04287	0	37.1639	0.305137	0.227508	AT1G07135	protein_coding
AT1G07140	111.819	106.243	-0.0737991	0.727053	107.867	-0.0726211	0.758175	136.105	0.353098	0.12836	SIRANBP	protein_coding
AT1G07150	2.5791	3.96067	0.618877	0.0720997	4.30216	0.717482	0.0437789	4.46158	0.860227	0.0142105	MAPKKK13	protein_coding
AT1G07160	0	0	0	1	0.051145	1.79769e+30	0.16287	0	0	1	AT1G07160	protein_coding
AT1G07170	48.5664	55.1742	0.184035	0.533094	54.1735	0.136912	0.634021	63.7398	0.461772	0.115142	AT1G07170	protein_coding
AT1G07175	2.78721	2.87652	0.0455023	0.965012	1.7611	-0.683056	0.605486	0.737245	-1.84906	0.279001	AT1G07175	protein_coding
AT1G07180	71.6764	56.5728	-0.341388	0.0999285	43.5988	-0.737918	0.00137846	63.0574	-0.115288	0.615208	ATNDI1	protein_coding
AT1G07190	0	0	0	1	0	0	1	0	0	1	AT1G07190	protein_coding
AT1G07200	6.09051	5.30274	-0.199825	0.564998	6.83913	0.146521	0.688142	6.28324	0.114489	0.755443	AT1G07200	protein_coding
AT1G07210	33.033	26.4561	-0.320308	0.18403	25.4214	-0.398571	0.140949	25.1837	-0.321877	0.230533	AT1G07210	protein_coding
AT1G07220	5.8545	6.71343	0.197505	0.637128	7.35723	0.308907	0.498334	6.26312	0.166878	0.721636	AT1G07220	protein_coding
AT1G07230	20.5033	16.2655	-0.334037	0.113587	18.6026	-0.161058	0.488956	17.6306	-0.148229	0.52564	NPC1	protein_coding
AT1G07240	25.0593	28.5293	0.187099	0.367223	29.2759	0.203657	0.376761	29.7935	0.319191	0.166888	UGT71C5	protein_coding
AT1G07250	42.6237	38.1847	-0.158659	0.439048	36.3579	-0.250097	0.273411	50.1833	0.305094	0.18163	UGT71C4	protein_coding
AT1G07260	4.18625	3.97108	-0.0761272	0.80239	4.30529	0.0197429	0.950252	3.71065	-0.104444	0.743095	UGT71C3	protein_coding
AT1G07270	0.412656	0.159705	-1.36954	0.11723	0.879987	1.07183	0.0883622	0.327455	-0.264101	0.718387	AT1G07270	protein_coding
AT1G07280	25.3451	28.6915	0.178912	0.441851	29.9523	0.220242	0.404236	29.3657	0.28196	0.277881	AT1G07280	protein_coding
AT1G07290	2.4942	2.60354	0.0618967	0.879822	2.97181	0.232055	0.572924	2.26197	-0.0714558	0.866827	GONST2	protein_coding
AT1G07300	5.99659	8.29554	0.468193	0.188063	9.79482	0.687168	0.0574777	9.51695	0.735899	0.0407893	AT1G07300	protein_coding
AT1G07310	49.2732	38.9119	-0.340592	0.0973336	43.3568	-0.205253	0.368653	52.0612	0.148949	0.514381	AT1G07310	protein_coding
AT1G07320	583.746	492.272	-0.245886	0.481867	493.96	-0.261657	0.463853	750.671	0.432383	0.203258	RPL4	protein_coding
AT1G07330	0	0	0	1	0	0	1	0	0	1	AT1G07330	protein_coding
AT1G07340	0	0	0	1	0	0	1	0	0	1	ATSTP2	protein_coding
AT1G07350	20.3689	17.0546	-0.256206	0.316914	19.3937	-0.0914908	0.735717	17.6484	-0.137291	0.618908	AT1G07350	protein_coding
AT1G07360	39.2537	32.6165	-0.267229	0.193471	35.1272	-0.180951	0.42822	37.1615	-0.00947874	0.966941	AT1G07360	protein_coding
AT1G07370	9.40973	8.33122	-0.175625	0.54606	10.4047	0.124299	0.67773	10.1524	0.179133	0.545846	PCNA1	protein_coding
AT1G07380	7.61648	9.78636	0.361648	0.118485	9.1437	0.242943	0.339853	8.05854	0.150937	0.555187	AT1G07380	protein_coding
AT1G07390	0.992828	0.68595	-0.533442	0.207048	0.713191	-0.497966	0.246373	0.772749	-0.292002	0.498613	RLP1	protein_coding
AT1G07400	2.32494	1.50822	-0.624349	0.24116	1.99366	-0.242484	0.636246	3.07485	0.472865	0.320508	AT1G07400	protein_coding
AT1G07410	3.3199	3.88311	0.226075	0.606617	4.07882	0.276302	0.534319	4.39073	0.472865	0.279963	RAB-A2B	protein_coding
AT1G07420	24.3319	28.2055	0.213131	0.368156	25.7617	0.0616724	0.8146	37.6277	0.698493	0.00591286	ATSMO2	protein_coding
AT1G07430	3.27777	3.53893	0.110597	0.725637	3.10659	-0.0980936	0.770588	1.93408	-0.691522	0.0535225	HAI2	protein_coding
AT1G07440	37.7322	49.378	0.38807	0.0673428	45.9914	0.264856	0.260839	42.6971	0.247882	0.29253	AT1G07440	protein_coding
AT1G07450	2.90042	2.50354	-0.212295	0.622907	1.41612	-1.05502	0.031871	1.39489	-0.986567	0.0442263	AT1G07450	protein_coding
AT1G07460	0	0.0732182	1.79769e+30	0.187639	0	0	1	0	0	1	AT1G07460	protein_coding
AT1G07470	10.7207	11.5466	0.107074	0.659365	12.2796	0.175161	0.506083	11.4101	0.159458	0.547446	AT1G07470	protein_coding
AT1G07473	0.188228	0	-1.79769e+30	0.211013	0	-1.79769e+30	0.232407	0.149364	-0.264101	0.929535	AT1G07473	protein_coding
AT1G07476	0	0	0	1	0	0	1	0	0	1	AT1G07476	protein_coding
AT1G07480	7.8762	7.64382	-0.0432056	0.87412	6.94039	-0.203192	0.456825	6.93886	-0.113258	0.685502	AT1G07480	protein_coding
AT1G07485	0.295811	0.641107	1.11589	0.468581	0.420543	0.486869	0.792803	0.117367	-1.2641	0.626523	AT1G07485	protein_coding
AT1G07490	5.2582	6.22473	0.243442	0.554769	7.18223	0.429153	0.299004	3.19076	-0.651124	0.164291	RTFL3	protein_coding
AT1G07500	28.8935	33.7952	0.226075	0.65449	27.3845	-0.0980936	0.853307	22.9278	-0.264101	0.628904	AT1G07500	protein_coding
AT1G07510	13.1431	12.9814	-0.0178553	0.932223	12.8119	-0.0575278	0.805217	12.8683	0.0390548	0.867185	ftsh10	protein_coding
AT1G07520	4.88938	5.56095	0.18568	0.479573	6.17871	0.316944	0.254742	6.09694	0.387976	0.160327	AT1G07520	protein_coding
AT1G07530	14.9067	14.4797	-0.0419288	0.8408	15.3222	0.0189458	0.934754	17.5143	0.302114	0.191185	SCL14	protein_coding
AT1G07540	0	0.0497018	1.79769e+30	0.104942	0	0	1	0	0	1	TRFL2	protein_coding
AT1G07550	0.162953	0.151357	-0.106501	0.889917	0.154443	-0.0980936	0.906318	0.107757	-0.527135	0.548963	AT1G07550	protein_coding
AT1G07560	0.730718	0.783137	0.0999501	0.824716	0.852376	0.201467	0.656975	0.62445	-0.157186	0.74085	AT1G07560	protein_coding
AT1G07570	13.7664	11.772	-0.2258	0.43491	15.9993	0.196145	0.491099	14.9025	0.183942	0.506033	APK1	protein_coding
AT1G07580	0	0	0	1	0	0	1	0	0	1	AT1G07580	pre_trna
AT1G07590	552.655	694.365	0.329314	0.342567	660.466	0.236394	0.546139	675.773	0.359702	0.215694	AT1G07590	protein_coding
AT1G07600	17902.5	20879.9	0.221957	1	23687.4	0.383252	1	25239.6	0.565074	1	LSR4	protein_coding
AT1G07610	436.661	365.659	-0.256018	0.217196	512.249	0.209621	0.369951	489.394	0.234025	0.308855	MT1C	protein_coding
AT1G07615	6.64514	5.73139	-0.213416	0.43931	6.2981	-0.0980936	0.735364	5.38612	-0.233513	0.424531	AT1G07615	protein_coding
AT1G07620	0.476583	0.635626	0.415452	0.452742	0.764404	0.660898	0.225081	0.378183	-0.264101	0.66622	ATOBGM	protein_coding
AT1G07630	8.68	10.1	0.218595	0.33747	10.758	0.28893	0.245693	8.65395	0.0652067	0.795674	PLL5	protein_coding
AT1G07640	22.3127	23.7397	0.0894356	0.688037	20.472	-0.144926	0.562175	16.9201	-0.329581	0.175091	OBP2	protein_coding
AT1G07645	0.643568	0.697399	0.115892	0.896136	0.152489	-2.09809	0.198172	0.255345	-1.2641	0.320201	DSI-1VOC	protein_coding
AT1G07650	14.5914	14.5192	-0.00715529	0.977332	15.9001	0.10321	0.702805	12.5415	-0.148866	0.587302	AT1G07650	protein_coding
AT1G07660	24.9595	25.7107	0.0427769	0.88341	21.1526	-0.259465	0.345956	24.5217	0.0440131	0.869984	AT1G07660	protein_coding
AT1G07670	11.8746	10.0979	-0.233829	0.264452	11.1389	-0.112992	0.625859	10.6007	-0.0941759	0.685486	ATECA4	protein_coding
AT1G07680	0	0	0	1	0	0	1	0	0	1	AT1G07680	protein_coding
AT1G07690	0.201546	0	-1.79769e+30	0.129929	0	-1.79769e+30	0.154645	0	-1.79769e+30	0.147731	AT1G07690	protein_coding
AT1G07700	37.0176	41.4683	0.163801	0.444199	40.9438	0.124727	0.602045	31.7926	-0.149976	0.532548	AT1G07700	protein_coding
AT1G07702	0	0	0	1	0	0	1	0	0	1	AT1G07702	small_nucleolar_rna
AT1G07705	9.15024	10.0367	0.1334	0.559275	9.46052	0.0274019	0.913735	8.81372	0.0154847	0.951504	AT1G07705	protein_coding
AT1G07710	0.427188	0.499659	0.226075	0.72407	0.314905	-0.460664	0.527507	0.451982	0.150937	0.820091	AT1G07710	protein_coding
AT1G07720	22.2258	17.2364	-0.366779	0.0851758	16.7957	-0.424857	0.0725937	17.1648	-0.303246	0.199255	KCS3	protein_coding
AT1G07725	0	0.0185078	1.79769e+30	0.347138	0	0	1	0	0	1	ATEXO70H6	protein_coding
AT1G07728	11.5405	9.09987	-0.342787	0.212281	9.0247	-0.375459	0.190435	12.6282	0.199493	0.462695	AT1G07728	other_rna
AT1G07730	0.336149	0.134772	-1.31858	1	1.46196	2.09944	1	1.86292	2.53936	1	AT1G07730	protein_coding
AT1G07740	2.60238	2.35877	-0.141796	0.713006	1.59739	-0.724799	0.0503674	2.22571	-0.155993	0.664661	AT1G07740	protein_coding
AT1G07745	6.83248	5.80339	-0.235514	0.484791	7.18997	0.052867	0.876081	5.19097	-0.326862	0.337776	ATRAD51D	protein_coding
AT1G07747	0	0	0	1	0	0	1	0	0	1	AT1G07747	protein_coding
AT1G07750	39.3779	34.3732	-0.196103	0.3429	30.7384	-0.378055	0.101265	32.6255	-0.201846	0.38135	AT1G07750	protein_coding
AT1G07760	0	0	0	1	0	0	1	0	0	1	AT1G07760	pre_trna
AT1G07770	625.854	517.666	-0.273805	0.305546	520.578	-0.28642	0.326206	693.616	0.217853	0.434837	RPS15A	protein_coding
AT1G07780	2.82592	2.77916	-0.0240754	0.959786	3.61053	0.33278	0.465467	4.66545	0.792837	0.0678577	TRP6	protein_coding
AT1G07790	76.5231	63.4464	-0.270356	0.196968	64.3323	-0.271063	0.24383	68.9154	-0.0815265	0.725534	HTB1	protein_coding
AT1G07795	1.55894	1.31637	-0.244004	0.699521	2.14913	0.442475	0.452894	1.79937	0.276467	0.649274	AT1G07795	protein_coding
AT1G07800	0	0	0	1	0	0	1	0	0	1	AT1G07800	transposable_element_gene
AT1G07810	11.4803	10.5614	-0.120356	0.565713	11.5047	-0.0176438	0.93936	10.6446	-0.0394941	0.865384	ATECA1	protein_coding
AT1G07820	107.043	103.468	-0.0490061	0.825763	104.851	-0.0505659	0.833333	129.198	0.34093	0.197627	AT1G07820	protein_coding
AT1G07830	28.9491	26.1096	-0.148936	0.522805	32.9048	0.164069	0.511621	30.3796	0.139127	0.578591	AT1G07830	protein_coding
AT1G07840	12.5332	15.9304	0.34602	0.161297	18.2077	0.518082	0.0526711	16.3265	0.451003	0.0936445	AT1G07840	protein_coding
AT1G07850	0	0	0	1	0.0451762	1.79769e+30	0.16287	0	0	1	AT1G07850	protein_coding
AT1G07860	0	0	0	1	0	0	1	0	0	1	AT1G07860	protein_coding
AT1G07870	6.26511	9.10843	0.539862	0.0379313	8.00328	0.332541	0.238136	6.37656	0.0949802	0.739838	AT1G07870	protein_coding
AT1G07880	3.49429	4.51353	0.369255	0.350235	3.68639	0.0564784	0.896566	2.8937	-0.202565	0.629436	ATMPK13	protein_coding
AT1G07885	14.7488	9.13286	-0.691463	0.738416	27.9572	0.901906	0.60796	23.4073	0.735899	0.673144	AT1G07885	protein_coding
AT1G07890	299.652	291.832	-0.0381506	0.894461	281.07	-0.113071	0.724609	270.623	-0.0774622	0.790931	APX1	protein_coding
AT1G07900	0.910311	0.45095	-1.01339	0.308543	0.517662	-0.835059	0.430302	0.288943	-1.58603	0.198597	LBD1	protein_coding
AT1G07901	44.3089	62.7135	0.501182	0.460097	107.987	1.26448	0.0542521	135.619	1.68343	0.00748459	AT1G07901	protein_coding
AT1G07910	5.10401	5.21317	0.03053	0.900029	5.36987	0.0525431	0.853416	4.64479	-0.0664768	0.811694	AtRLG1	protein_coding
AT1G07920	82.5493	50.0533	-0.721789	0.000526742	61.9639	-0.434536	0.0622848	67.8557	-0.213242	0.353906	AT1G07920	protein_coding
AT1G07930	100.703	63.555	-0.664023	0.0119589	81.2152	-0.330992	0.262968	87.2354	-0.137574	0.651267	AT1G07930	protein_coding
AT1G07940	55.2862	33.9815	-0.70217	0.000742241	39.5626	-0.503491	0.0296225	42.4287	-0.312338	0.176328	AT1G07940	protein_coding
AT1G07950	24.0343	24.6627	0.0372347	0.878588	23.213	-0.0708721	0.78963	28.8804	0.334537	0.196607	MED22B	protein_coding
AT1G07960	28.1148	31.2842	0.154102	0.620937	25.978	-0.134753	0.657846	23.9169	-0.163758	0.588677	ATPDIL5-1	protein_coding
AT1G07970	6.80912	4.91284	-0.470912	0.0605282	6.59756	-0.0662447	0.800641	7.57419	0.223165	0.386622	AT1G07970	protein_coding
AT1G07980	21.5617	22.7824	0.0794496	0.733754	19.7869	-0.144636	0.575269	22.6774	0.142323	0.575164	NF-YC10	protein_coding
AT1G07985	7.92689	8.43654	0.0898964	0.788574	9.50853	0.241756	0.482514	7.96107	0.0757491	0.828065	AT1G07985	protein_coding
AT1G07990	23.2657	24.2599	0.060366	0.768284	25.024	0.0843998	0.711541	23.4012	0.0779186	0.733028	AT1G07990	protein_coding
AT1G08000	9.10255	7.96815	-0.192026	0.478755	7.35988	-0.327298	0.264764	6.303	-0.46069	0.114251	GATA10	protein_coding
AT1G08005	0	2.76665	1.79769e+30	0.187639	4.23458	1.79769e+30	0.16287	3.54543	1.79769e+30	0.169863	AT1G08005	protein_coding
AT1G08010	15.9315	14.1075	-0.175418	0.451736	13.3579	-0.274913	0.304183	12.6414	-0.264191	0.306979	GATA11	protein_coding
AT1G08030	12.73	13.2061	0.0529774	0.813977	15.5123	0.264476	0.28018	11.0855	-0.130008	0.602855	TPST	protein_coding
AT1G08032	0	0	0	1	0	0	1	0	0	1	AT1G08032	protein_coding
AT1G08035	0	0.112135	1.79769e+30	0.187639	0	0	1	0.1437	1.79769e+30	0.169863	AT1G08035	protein_coding
AT1G08040	18.547	21.0365	0.181713	0.464871	19.9576	0.0850438	0.762693	17.5938	-0.00657224	0.980609	AT1G08040	protein_coding
AT1G08050	1.75142	2.00838	0.197505	0.572135	1.32181	-0.426716	0.270903	1.62144	-0.0417085	0.910596	AT1G08050	protein_coding
AT1G08060	2.40472	2.41621	0.00687465	0.97983	3.1522	0.369792	0.2417	2.28249	-0.00570758	0.986558	MOM	protein_coding
AT1G08065	0	0	0	1	0	0	1	0	0	1	ATACA5	protein_coding
AT1G08070	0.368075	0.569803	0.630465	0.256758	0.465136	0.316944	0.584656	0.462457	0.398864	0.492892	OTP82	protein_coding
AT1G08080	0.310343	0.25623	-0.276426	0.801458	0.882406	1.48687	0.119204	0.328356	0.150937	0.890624	ATACA7	protein_coding
AT1G08090	0.3597	0.0989934	-1.86139	0.0469867	0.265156	-0.460664	0.527507	0.126859	-1.43403	0.108785	ATNRT2.1	protein_coding
AT1G08100	0	0	0	1	0	0	1	0	0	1	ATNRT2.2	protein_coding
AT1G08105	0	0	0	1	0	0	1	0	0	1	AT1G08105	transposable_element_gene
AT1G08110	136.514	145.274	0.0897255	0.763096	142.215	0.0383215	0.898323	127.523	-0.0287531	0.920828	AT1G08110	protein_coding
AT1G08115	475.313	246.854	-0.94522	0.00519789	474.709	-0.0225426	0.94358	348.785	-0.376995	0.251139	AT1G08115	small_nuclear_rna
AT1G08120	0	0.149338	1.79769e+30	0.256524	0.304762	1.79769e+30	0.205082	0.127582	1.79769e+30	0.291283	AT1G08120	protein_coding
AT1G08125	22.1337	25.5872	0.209181	0.353314	26.5858	0.243702	0.337738	25.8146	0.291485	0.245211	AT1G08125	protein_coding
AT1G08130	9.52981	9.39496	-0.0205614	0.925853	10.5161	0.121377	0.615942	7.73357	-0.23177	0.346945	ATLIG1	protein_coding
AT1G08135	0	0	0	1	0	0	1	0	0	1	ATCHX6B	protein_coding
AT1G08140	0.0540148	0	-1.79769e+30	0.0555316	0	-1.79769e+30	0.075238	0	-1.79769e+30	0.0694937	ATCHX6A	protein_coding
AT1G08150	0	0	0	1	0	0	1	0	0	1	ATCHX5	protein_coding
AT1G08160	17.867	13.8296	-0.369535	0.1543	14.2317	-0.348902	0.208552	14.0272	-0.279531	0.309924	AT1G08160	protein_coding
AT1G08165	10.1819	25.5905	1.3296	0.000293679	24.9769	1.27388	0.000802183	14.0206	0.531079	0.188977	AT1G08165	protein_coding
AT1G08170	0	0.635629	1.79769e+30	0.00607474	1.2161	1.79769e+30	0.000942849	0.814551	1.79769e+30	0.0035222	AT1G08170	protein_coding
AT1G08180	15.2667	13.9379	-0.131375	0.68432	16.139	0.0594477	0.857611	14.5997	0.00508572	0.987771	AT1G08180	protein_coding
AT1G08190	34.8479	30.2871	-0.20237	0.329683	32.9063	-0.10342	0.65581	34.2604	0.0450095	0.844517	ATVPS41	protein_coding
AT1G08200	117.908	91.2504	-0.369759	0.0847128	87.7357	-0.447137	0.0610116	101.439	-0.147505	0.52647	AXS2	protein_coding
AT1G08210	15.2994	11.8853	-0.364299	0.111143	14.5004	-0.0980936	0.69096	13.3546	-0.126597	0.608845	AT1G08210	protein_coding
AT1G08220	4.44277	3.54247	-0.326706	0.493533	4.50317	-0.00125406	0.997904	3.59007	-0.237928	0.628762	AT1G08220	protein_coding
AT1G08230	18.3329	20.9682	0.193766	0.377919	20.6462	0.150727	0.534833	15.9169	-0.134333	0.585749	AT1G08230	protein_coding
AT1G08240	0	0	0	1	0	0	1	0	0	1	AT1G08240	pre_trna
AT1G08250	13.4354	9.09736	-0.562515	0.0230645	8.33385	-0.709691	0.00868515	7.28093	-0.814298	0.00279388	ADT6	protein_coding
AT1G08260	2.23393	2.15181	-0.0540334	0.833468	2.90485	0.358167	0.19024	1.70418	-0.320963	0.257664	EMB529	protein_coding
AT1G08270	3.55625	4.84784	0.446987	0.624112	5.85842	0.699447	0.464273	2.13804	-0.664521	0.471943	AT1G08270	protein_coding
AT1G08280	7.53085	6.99494	-0.106501	0.697676	7.91337	0.0507698	0.859943	6.71212	-0.096501	0.739379	AT1G08280	protein_coding
AT1G08290	2.39589	2.29283	-0.0634321	0.859197	1.94047	-0.324864	0.394018	1.4864	-0.619196	0.116564	WIP3	protein_coding
AT1G08300	2.21505	1.81447	-0.287793	0.616348	2.7145	0.272636	0.648902	1.50764	-0.485503	0.474271	NVL	protein_coding
AT1G08310	2.72578	12.2587	2.16906	2.44133e-06	15.0035	2.43985	1.70973e-06	7.57661	1.54443	0.00458966	AT1G08310	protein_coding
AT1G08315	15.0082	14.4195	-0.0577365	0.846921	18.0516	0.245663	0.454947	21.6827	0.600333	0.0441127	AT1G08315	protein_coding
AT1G08320	4.58758	4.16503	-0.139405	0.693289	3.48664	-0.416612	0.286829	3.92596	-0.155148	0.704522	TGA9	protein_coding
AT1G08340	5.10803	6.63214	0.376708	0.298747	6.97558	0.428836	0.278139	6.75562	0.472864	0.2386	AT1G08340	protein_coding
AT1G08350	5.73301	4.89613	-0.227651	0.473286	5.43624	-0.0973936	0.775037	6.34369	0.215572	0.514286	AT1G08350	protein_coding
AT1G08360	200.743	155.452	-0.368882	0.0809775	193.276	-0.075394	0.751127	181.67	-0.0744823	0.747659	AT1G08360	protein_coding
AT1G08370	30.6909	24.7958	-0.307714	0.143894	26.1843	-0.249816	0.283891	28.7046	-0.0269852	0.907605	ATDCP1	protein_coding
AT1G08380	5858.69	6226.21	0.0877759	0.8245	4911.93	-0.274998	0.534807	5549.36	-0.00871465	0.975412	PSAO	protein_coding
AT1G08390	9.18974	10.3272	0.168359	0.631169	9.03239	-0.0456262	0.90237	10.3983	0.247798	0.492036	AT1G08390	protein_coding
AT1G08400	2.58066	1.82099	-0.503018	0.124394	1.93396	-0.436896	0.197582	1.95258	-0.332814	0.319277	AT1G08400	protein_coding
AT1G08410	6.40793	5.68383	-0.172996	0.498703	6.17176	-0.0748862	0.783491	6.01941	-0.0206953	0.939132	AT1G08410	protein_coding
AT1G08420	23.2998	19.0369	-0.291521	0.166926	18.9219	-0.320969	0.175517	20.7254	-0.0993779	0.670609	BSL2	protein_coding
AT1G08430	11.3961	17.4724	0.616538	0.00747969	17.9701	0.63635	0.0114776	12.2023	0.168158	0.513859	ALMT1	protein_coding
AT1G08440	0.260287	0.225647	-0.206036	0.806391	0.394709	0.579978	0.479286	0.0826181	-1.58603	0.198597	AT1G08440	protein_coding
AT1G08450	53.5486	56.4163	0.0752615	0.733267	63.9384	0.235123	0.400678	59.0139	0.209747	0.427321	AtCRT3	protein_coding
AT1G08460	27.9831	27.4508	-0.0277092	0.895964	29.7198	0.0661548	0.777629	34.1622	0.357387	0.125747	HDA08	protein_coding
AT1G08465	15.6503	15.5317	-0.0109782	0.963686	13.3762	-0.247237	0.35199	13.7496	-0.11726	0.655768	YAB2	protein_coding
AT1G08470	15.2458	16.3158	0.0978577	0.669315	15.4966	0.00283529	0.991026	15.6046	0.103108	0.681133	SSL3	protein_coding
AT1G08480	108.377	110.118	0.0229827	0.910709	87.6152	-0.32752	0.151885	87.8346	-0.23366	0.307379	AT1G08480	protein_coding
AT1G08490	19.1548	14.8804	-0.364299	0.0945437	15.5138	-0.324864	0.176193	15.0618	-0.277276	0.248477	ATSUFS	protein_coding
AT1G08500	9.41915	11.2121	0.251393	0.381538	10.1406	0.0857706	0.780304	9.72395	0.115488	0.705286	ENODL18	protein_coding
AT1G08510	106.938	111.28	0.0574218	0.795183	117.058	0.109741	0.656941	131.171	0.364221	0.124441	FATB	protein_coding
AT1G08520	112.392	107.312	-0.0667318	0.771	103.81	-0.135305	0.594661	101.803	-0.0732195	0.759548	PDE166	protein_coding
AT1G08530	8.11309	8.10664	-0.00114781	0.997024	8.0389	-0.0339633	0.916395	6.95009	-0.153677	0.637288	AT1G08530	protein_coding
AT1G08540	47.7028	46.8304	-0.0266299	0.897028	45.1397	-0.100387	0.661537	44.4682	-0.0317571	0.889427	SIGB	protein_coding
AT1G08550	20.7796	31.4582	0.598267	0.0143106	25.8835	0.296145	0.28173	27.5999	0.479029	0.118895	NPQ1	protein_coding
AT1G08560	24.582	22.45	-0.130885	0.555227	25.9664	0.0583355	0.809662	31.7662	0.439435	0.0663896	SYP111	protein_coding
AT1G08570	41.3234	34.692	-0.252354	0.268862	38.2259	-0.133117	0.609811	42.6206	0.114135	0.687879	ACHT4	protein_coding
AT1G08580	50.1075	59.6616	0.251775	0.254178	62.0017	0.28657	0.238302	57.1883	0.260235	0.285646	AT1G08580	protein_coding
AT1G08590	1.77847	1.8009	0.0180868	0.958699	2.22101	0.29987	0.411841	2.092	0.303788	0.4057	AT1G08590	protein_coding
AT1G08592	2.98041	2.76832	-0.106501	0.799047	3.4626	0.195638	0.653036	3.47127	0.289497	0.499922	AT1G08592	other_rna
AT1G08600	5.93503	7.12116	0.262857	0.227383	8.19879	0.445446	0.0978652	5.93621	0.0698291	0.770158	ATRX	protein_coding
AT1G08610	3.1402	2.92791	-0.100984	0.746075	4.20773	0.401477	0.199224	3.1506	0.0743153	0.816325	AT1G08610	protein_coding
AT1G08620	7.11633	6.61586	-0.105204	0.625841	7.15707	-0.0124745	0.958119	5.51298	-0.298759	0.204753	PKDM7D	protein_coding
AT1G08630	1.82409	2.04727	0.166521	0.693271	2.86338	0.629833	0.127734	3.89009	1.16217	0.00362877	THA1	protein_coding
AT1G08640	64.2137	49.3294	-0.380432	0.0637245	40.1315	-0.698855	0.00230402	39.9572	-0.614884	0.00734855	CJD1	protein_coding
AT1G08650	51.9853	67.3034	0.372577	0.0770604	68.1701	0.370324	0.11416	45.9813	-0.107514	0.644021	PPCK1	protein_coding
AT1G08660	21.2551	21.4055	0.0101776	0.970079	26.1707	0.27944	0.28961	20.4926	0.0168428	0.9547	MGP2	protein_coding
AT1G08670	4.38609	6.647	0.599768	0.110987	6.67312	0.584716	0.132219	3.75527	-0.154476	0.712381	AT1G08670	protein_coding
AT1G08680	20.6039	17.4699	-0.238045	0.369613	18.4633	-0.178971	0.515789	17.1871	-0.192047	0.511198	AGD14	protein_coding
AT1G08695	0	0	0	1	0	0	1	0	0	1	SCRL3	protein_coding
AT1G08700	41.1572	36.7438	-0.163645	0.425768	36.1674	-0.207165	0.364824	47.483	0.275811	0.22762	PS1	protein_coding
AT1G08710	9.07988	10.9163	0.26574	0.415079	12.3254	0.420168	0.207775	11.4627	0.405742	0.219635	AT1G08710	protein_coding
AT1G08720	8.64752	7.90812	-0.128951	0.559451	8.44155	-0.0554874	0.819128	7.70346	-0.0972366	0.68976	EDR1	protein_coding
AT1G08730	0.179387	0.175878	-0.0284983	0.961972	0.226691	0.316944	0.584656	0.154211	-0.148624	0.810726	XIC	protein_coding
AT1G08735	0	0	0	1	0	0	1	0	0	1	AT1G08735	transposable_element_gene
AT1G08740	0	0	0	1	0	0	1	0	0	1	AT1G08740	transposable_element_gene
AT1G08750	7.25188	8.05004	0.150641	0.578523	7.36789	0.00218751	0.994164	6.65976	-0.0533418	0.877774	AT1G08750	protein_coding
AT1G08760	7.43313	7.49952	0.0128276	0.956163	9.27538	0.298726	0.233555	8.58572	0.277512	0.269267	AT1G08760	protein_coding
AT1G08770	28.7026	19.9951	-0.521538	0.0294483	19.2368	-0.59802	0.022203	21.3935	-0.354465	0.167789	PRA1.E	protein_coding
AT1G08780	37.0993	49.0017	0.401439	0.0884819	53.7105	0.5131	0.0443542	60.9045	0.784698	0.00187203	AIP3	protein_coding
AT1G08790	0	0	0	1	0	0	1	0	0	1	AT1G08790	protein_coding
AT1G08800	4.16813	3.879	-0.103717	0.687329	3.87464	-0.126043	0.64633	3.1526	-0.333316	0.289015	AT1G08800	protein_coding
AT1G08810	8.99349	12.2025	0.44023	0.211371	13.8642	0.603688	0.102758	9.38384	0.13083	0.717328	MYB60	protein_coding
AT1G08820	28.1789	32.7017	0.214748	0.304274	32.8212	0.1993	0.390736	34.4972	0.361407	0.119186	VAP27-2	protein_coding
AT1G08830	138.202	331.335	1.26151	6.50895e-06	74.5123	-0.911939	0.00243633	161.324	0.292721	0.32236	CSD1	protein_coding
AT1G08840	1.01613	1.10414	0.11984	0.920931	1.3221	0.359066	0.695508	0.849657	-0.188568	0.897477	emb2411	protein_coding
AT1G08845	9.91226	8.57619	-0.208877	0.53384	9.06325	-0.149896	0.653072	12.9768	0.458196	0.200802	AT1G08845	protein_coding
AT1G08860	0	0.0270614	1.79769e+30	0.187639	0.0414197	1.79769e+30	0.16287	0.0346789	1.79769e+30	0.169863	BON3	protein_coding
AT1G08870	0	0	0	1	0	0	1	0	0	1	AT1G08870	pre_trna
AT1G08880	97.6396	74.9592	-0.381361	0.064821	72.2381	-0.455416	0.0476404	74.5151	-0.32039	0.163678	G-H2AX	protein_coding
AT1G08890	16.9107	14.4661	-0.225258	0.310791	15.2851	-0.166519	0.494875	10.7134	-0.58898	0.0184884	AT1G08890	protein_coding
AT1G08900	17.2936	17.5011	0.0172051	0.943906	17.3264	-0.0179909	0.945665	14.6949	-0.16539	0.563771	AT1G08900	protein_coding
AT1G08910	8.03712	7.77523	-0.0477915	0.832458	8.39615	0.0423401	0.863829	6.82596	-0.166102	0.506028	EMB3001	protein_coding
AT1G08920	10.6469	10.915	0.0358871	0.876445	11.1555	0.0466246	0.88134	8.20174	-0.306883	0.241119	ESL1	protein_coding
AT1G08930	73.9865	94.8848	0.358915	0.091617	113.837	0.600932	0.0122589	110.681	0.650617	0.00508203	ERD6	protein_coding
AT1G08940	18.7323	19.1748	0.0336768	0.891874	19.3845	0.0286635	0.914644	16.2298	-0.137344	0.611172	AT1G08940	protein_coding
AT1G08950	0	0	0	1	0	0	1	0	0	1	AT1G08950	pre_trna
AT1G08960	6.67938	5.4314	-0.298391	0.250683	4.93922	-0.456141	0.105669	5.88274	-0.113684	0.677884	CAX11	protein_coding
AT1G08970	48.6968	46.691	-0.060682	0.804994	44.2558	-0.15867	0.570401	43.6492	-0.0883279	0.757426	HAP5C	protein_coding
AT1G08980	42.1803	43.8314	0.0553935	0.787147	42.1384	-0.0221448	0.922746	59.6646	0.569846	0.0126887	ATAMI1	protein_coding
AT1G08985	0	0	0	1	0	0	1	0	0	1	AT1G08985	protein_coding
AT1G08990	3.3832	5.59479	0.725694	0.0126796	4.52685	0.399406	0.204303	4.70608	0.545677	0.0782631	PGSIP5	protein_coding
AT1G09000	2.32954	2.76312	0.246252	0.743156	2.89201	0.291318	0.728942	2.05685	-0.110067	0.90786	NP1	protein_coding
AT1G09010	23.9583	21.9037	-0.129351	0.54403	23.3448	-0.0581351	0.806683	28.0312	0.29605	0.208573	AT1G09010	protein_coding
AT1G09020	19.9353	19.327	-0.0447106	0.829444	18.8329	-0.102778	0.656151	14.8962	-0.350833	0.132717	SNF4	protein_coding
AT1G09026	0	0	0	1	0	0	1	0	0	1	AT1G09026	protein_coding
AT1G09030	0	0	0	1	0	0	1	0	0	1	NF-YB4	protein_coding
AT1G09040	0.820702	1.03092	0.329001	0.407783	1.13342	0.445049	0.269813	0.911752	0.221326	0.591937	AT1G09040	protein_coding
AT1G09050	0.841444	0.911826	0.115892	0.782318	1.17133	0.456495	0.270321	0.938969	0.227752	0.59163	AT1G09050	protein_coding
AT1G09060	12.9469	13.5883	0.0697545	0.783269	15.6207	0.25014	0.319184	12.4827	0.0168693	0.951951	AT1G09060	protein_coding
AT1G09070	197.132	126.218	-0.643239	0.00303072	207.159	0.0508705	0.837657	153.189	-0.294306	0.209533	(AT)SRC2	protein_coding
AT1G09080	0.180086	0.334544	0.893513	0.268004	0.374525	1.03567	0.230319	0.743106	2.11443	0.00679749	BIP3	protein_coding
AT1G09090	3.0215	3.15297	0.0614453	0.890037	3.74441	0.288761	0.554258	2.57504	-0.161129	0.674248	RBOHB	protein_coding
AT1G09100	18.6483	21.2304	0.187086	0.43668	20.8788	0.142284	0.597717	17.2713	-0.041126	0.878846	RPT5B	protein_coding
AT1G09110	0	0	0	1	0	0	1	0	0	1	AT1G09110	pre_trna
AT1G09130	185.718	187.53	0.0140086	0.958207	171.494	-0.135668	0.626631	200.126	0.177338	0.528116	AT1G09130	protein_coding
AT1G09140	84.1365	80.0838	-0.0712214	0.76886	84.0984	-0.0213646	0.937863	72.3128	-0.148938	0.589852	At-SR30	protein_coding
AT1G09150	35.7236	33.6736	-0.0852597	0.692422	34.8094	-0.0581087	0.807275	38.8371	0.1901	0.422182	AT1G09150	protein_coding
AT1G09155	1.89032	1.99424	0.0772111	0.862747	1.92431	0.00499988	0.991288	1.44447	-0.318549	0.505862	AtPP2-B15	protein_coding
AT1G09157	0.128311	0	-1.79769e+30	0.129929	0.12161	-0.0980936	0.961681	0	-1.79769e+30	0.147731	AT1G09157	protein_coding
AT1G09160	22.0492	18.1331	-0.2821	0.267335	19.3985	-0.205494	0.448786	17.1987	-0.288889	0.293761	AT1G09160	protein_coding
AT1G09170	0.431324	0.771584	0.839051	0.0765862	0.885729	1.01738	0.0316642	0.646507	0.653437	0.184671	AT1G09170	protein_coding
AT1G09176	2.44668	1.85172	-0.401957	0.561535	0.515312	-2.26802	0.0467909	1.94152	-0.264101	0.706245	AT1G09176	protein_coding
AT1G09180	3.43193	3.85674	0.168359	0.703235	2.89129	-0.268019	0.570913	2.52161	-0.375132	0.436705	ATSARA1A	protein_coding
AT1G09190	2.42939	2.40695	-0.0133914	0.970868	2.85512	0.212247	0.567032	2.66036	0.200567	0.588614	AT1G09190	protein_coding
AT1G09195	5.5712	6.61759	0.248316	0.391014	5.94391	0.0727139	0.817218	4.01865	-0.401733	0.215209	AT1G09195	protein_coding
AT1G09200	136.138	97.8295	-0.476724	0.0210842	85.0627	-0.699176	0.00248985	98.56	-0.396448	0.0848884	AT1G09200	protein_coding
AT1G09210	78.6023	75.7461	-0.0533992	0.798798	90.1304	0.176733	0.452414	86.9107	0.214505	0.352219	CRT1b	protein_coding
AT1G09220	1.15195	0.542123	-1.08739	0.0423617	0.698748	-0.74195	0.15029	0.987239	-0.15307	0.750526	AT1G09220	protein_coding
AT1G09230	9.72725	8.56799	-0.183075	0.473249	11.2899	0.194216	0.466967	7.34737	-0.335262	0.225816	AT1G09230	protein_coding
AT1G09240	3.36924	6.86078	1.02595	0.00179175	7.9832	1.22383	0.000295795	7.35238	1.19533	0.00040675	NAS3	protein_coding
AT1G09245	0	0	0	1	0	0	1	0	0	1	AT1G09245	protein_coding
AT1G09250	91.5172	88.4114	-0.0498114	0.807982	86.9032	-0.095343	0.676316	106.369	0.286499	0.20969	AT1G09250	protein_coding
AT1G09260	0	0	0	1	0	0	1	0	0	1	AT1G09260	protein_coding
AT1G09270	37.7092	35.8288	-0.0737946	0.76808	36.9735	-0.0491316	0.859815	38.5556	0.101567	0.692846	IMPA-4	protein_coding
AT1G09280	13.0977	13.4765	0.0411371	0.92147	15.564	0.228187	0.616808	12.6228	0.0162634	0.972607	AT1G09280	protein_coding
AT1G09290	5.97437	5.68845	-0.0707508	0.850396	6.94096	0.195638	0.624925	7.64652	0.425559	0.265018	AT1G09290	protein_coding
AT1G09300	4.61448	4.82548	0.064504	0.844319	5.95375	0.346905	0.322268	4.3592	-0.0125758	0.968149	AT1G09300	protein_coding
AT1G09310	1311.33	1246.21	-0.0734847	0.795957	1069.91	-0.314248	0.315621	904.435	-0.4664	0.0729492	AT1G09310	protein_coding
AT1G09320	5.0446	4.28069	-0.236897	0.396422	4.99364	-0.0353579	0.903349	5.42634	0.174783	0.540428	AT1G09320	protein_coding
AT1G09330	34.9171	34.1674	-0.0313133	0.885016	28.1091	-0.333607	0.16946	25.0396	-0.410179	0.0930392	AT1G09330	protein_coding
AT1G09340	538.404	463.576	-0.215883	0.426707	390.914	-0.482548	0.105551	460.386	-0.156302	0.54616	CSP41B	protein_coding
AT1G09350	1.91524	2.41019	0.33162	0.423082	2.16655	0.157163	0.715181	2.40226	0.396413	0.347186	AtGolS3	protein_coding
AT1G09360	0	0	0	1	0	0	1	0	0	1	AT1G09360	protein_coding
AT1G09370	0.201546	0	-1.79769e+30	0.129929	0.19102	-0.0980936	0.961681	0	-1.79769e+30	0.147731	AT1G09370	protein_coding
AT1G09380	0.149075	0.123082	-0.276426	0.801458	0.14129	-0.0980936	0.93368	0.276023	0.958292	0.328066	AT1G09380	protein_coding
AT1G09390	24.857	23.2543	-0.0961589	0.658529	20.9035	-0.270616	0.264898	23.3197	-0.0225606	0.925396	AT1G09390	protein_coding
AT1G09400	0.346482	0.514921	0.571571	0.750312	0.394064	0.164941	0.936417	0.109977	-1.58603	0.61507	AT1G09400	protein_coding
AT1G09410	0.602063	0.701765	0.221074	0.668052	0.772016	0.338006	0.511463	0.674478	0.233399	0.656744	AT1G09410	protein_coding
AT1G09415	16.5219	27.9951	0.760797	0.00495454	26.478	0.659705	0.0229585	23.2415	0.56187	0.0534573	NIMIN-3	protein_coding
AT1G09420	4.00285	3.88414	-0.0434322	0.878161	5.03553	0.310408	0.262565	3.74931	-0.024858	0.92877	G6PD4	protein_coding
AT1G09421	7.92056	6.98909	-0.180497	0.734869	8.2576	0.0394099	0.94451	5.65668	-0.416104	0.482692	AT1G09421	other_rna
AT1G09430	48.5763	55.3302	0.187814	0.361529	56.4975	0.197225	0.390317	69.0286	0.576485	0.011854	ACLA-3	protein_coding
AT1G09440	8.88117	8.6722	-0.034351	0.892265	8.60235	-0.0667294	0.807105	8.71254	0.0418856	0.877051	AT1G09440	protein_coding
AT1G09450	1.54057	1.50859	-0.0302652	0.937523	1.56198	-0.000796413	0.998396	1.08034	-0.442438	0.28879	AT1G09450	protein_coding
AT1G09460	8.57573	8.32213	-0.043307	0.884794	10.7967	0.311551	0.314852	13.1024	0.681037	0.0221295	AT1G09460	protein_coding
AT1G09470	3.24048	3.90458	0.268959	0.305484	3.70028	0.170717	0.546864	2.28963	-0.431552	0.405158	AT1G09470	protein_coding
AT1G09480	1.34642	1.43588	0.092808	0.856434	0.779838	-0.808587	0.164806	0.830995	-0.626671	0.274789	AT1G09480	protein_coding
AT1G09483	0	0	0	1	0	0	1	0	0	1	AT1G09483	protein_coding
AT1G09490	30.2433	29.6318	-0.0294667	0.89234	25.9793	-0.239963	0.318885	24.3041	-0.245871	0.306385	AT1G09490	protein_coding
AT1G09500	3.99247	5.81749	0.543117	0.166939	2.70423	-0.582756	0.212321	2.55204	-0.576087	0.222154	AT1G09500	protein_coding
AT1G09510	0	0	0	1	0.0734889	1.79769e+30	0.16287	0	0	1	AT1G09510	protein_coding
AT1G09520	13.6141	10.6192	-0.358419	0.17072	15.2556	0.143527	0.594483	18.0849	0.479227	0.0694367	AT1G09520	protein_coding
AT1G09530	14.146	12.4541	-0.18377	0.449101	17.2805	0.268042	0.345603	11.3006	-0.254449	0.350595	POC1	protein_coding
AT1G09540	0.680928	0.681123	0.000414392	0.99943	1.04251	0.593784	0.278946	0.706594	0.122922	0.833089	MYB61	protein_coding
AT1G09550	0	0	0	1	0	0	1	0.0519114	1.79769e+30	0.169863	AT1G09550	protein_coding
AT1G09560	81.3522	67.603	-0.267093	0.193393	73.1874	-0.173295	0.447854	79.0549	0.0282155	0.901757	GLP5	protein_coding
AT1G09570	52.4153	43.1945	-0.279141	0.201495	56.0805	0.0767985	0.755132	71.5316	0.518133	0.0636635	PHYA	protein_coding
AT1G09575	8.79306	9.65029	0.134207	0.627454	8.53711	-0.0633282	0.831872	12.6504	0.594284	0.0359004	AT1G09575	protein_coding
AT1G09580	13.7981	15.157	0.13552	0.608023	14.6002	0.06081	0.830385	18.2237	0.470887	0.087192	AT1G09580	protein_coding
AT1G09590	207.539	197.598	-0.0708161	0.732855	220.651	0.0676726	0.770634	264.419	0.418985	0.0686647	AT1G09590	protein_coding
AT1G09600	0.488921	0.58388	0.256069	0.640908	0.860576	0.794991	0.129612	0.554248	0.250472	0.65487	AT1G09600	protein_coding
AT1G09610	1.31933	2.19289	0.733035	0.663372	2.36923	0.823904	0.672457	1.76324	0.487972	0.809987	AT1G09610	protein_coding
AT1G09620	33.0282	23.4367	-0.494928	0.0181219	31.1936	-0.103156	0.660544	31.1813	-0.013472	0.953554	AT1G09620	protein_coding
AT1G09625	0	0	0	1	0	0	1	0	0	1	AT1G09625	protein_coding
AT1G09630	15.879	18.6364	0.231	0.358587	18.1996	0.176081	0.51713	19.1937	0.343057	0.201445	RAB-A2A	protein_coding
AT1G09640	144.978	109.095	-0.410255	0.217277	124.483	-0.240608	0.517935	160.496	0.216237	0.540018	AT1G09640	protein_coding
AT1G09645	31.336	35.6636	0.18663	0.420612	32.6342	0.0378539	0.882056	33.4168	0.162296	0.522062	AT1G09645	protein_coding
AT1G09650	0.319206	0.724756	1.18301	0.0781614	0.302536	-0.0980936	0.906318	0.422167	0.472865	0.52719	AT1G09650	protein_coding
AT1G09660	32.9756	33.0835	0.0047112	0.982275	37.278	0.156215	0.499328	31.5968	0.00792062	0.972747	AT1G09660	protein_coding
AT1G09665	0	0	0	1	0	0	1	0	0	1	AT1G09665	protein_coding
AT1G09680	0.920506	1.24364	0.434068	0.345953	1.42762	0.6124	0.18282	1.32809	0.598396	0.195966	AT1G09680	protein_coding
AT1G09690	444.958	378.711	-0.232572	0.301563	411.076	-0.134975	0.592016	553.413	0.384229	0.111039	AT1G09690	protein_coding
AT1G09700	6.62282	5.68486	-0.220321	0.420586	6.62326	-0.0206149	0.942562	7.28508	0.207042	0.46042	HYL1	protein_coding
AT1G09710	4.20362	3.01678	-0.478626	0.112326	4.81673	0.175712	0.557171	3.69711	-0.115694	0.71151	AT1G09710	protein_coding
AT1G09720	0	0.0162511	1.79769e+30	0.187639	0	0	1	0	0	1	AT1G09720	protein_coding
AT1G09730	8.48756	8.55075	0.0107004	0.960887	10.2742	0.254893	0.284942	9.47455	0.22825	0.342126	AT1G09730	protein_coding
AT1G09740	45.9137	59.8166	0.381621	0.0711404	51.0533	0.132368	0.575158	52.5053	0.263078	0.265008	AT1G09740	protein_coding
AT1G09750	150.26	108.318	-0.472187	0.0505566	154.615	0.0205135	0.939654	186.487	0.381157	0.136378	AT1G09750	protein_coding
AT1G09760	34.4359	29.6657	-0.215115	0.706543	30.2271	-0.208779	0.764199	28.3622	-0.2104	0.765661	U2A'	protein_coding
AT1G09770	38.4388	45.2674	0.235909	0.25886	54.647	0.486869	0.0381916	55.7437	0.605786	0.00866982	ATCDC5	protein_coding
AT1G09780	70.6426	76.0535	0.106477	0.612655	85.3946	0.252896	0.283261	95.445	0.503674	0.029636	AT1G09780	protein_coding
AT1G09790	0	0	0	1	0	0	1	0	0	1	COBL6	protein_coding
AT1G09794	6.51895	11.5334	0.82311	0.0674027	12.6512	0.935854	0.0390855	10.8386	0.803013	0.081609	AT1G09794	protein_coding
AT1G09795	40.4503	42.3542	0.0663556	0.753747	42.3037	0.0439254	0.852429	51.2429	0.410743	0.0811845	ATP-PRT2	protein_coding
AT1G09800	3.4491	2.13577	-0.691463	0.423305	2.6982	-0.374934	0.676745	2.38941	-0.460021	0.640469	AT1G09800	protein_coding
AT1G09810	3.79684	4.32816	0.188955	0.531606	4.66175	0.275365	0.381948	3.73189	0.0446518	0.888968	ECT11	protein_coding
AT1G09812	2.58559	2.51595	-0.0393866	0.956497	4.55103	0.794991	0.244576	3.51727	0.513507	0.462213	AT1G09812	protein_coding
AT1G09815	60.8766	63.2892	0.0560715	0.794646	64.3438	0.0592038	0.803824	67.1331	0.210679	0.375594	POLD4	protein_coding
AT1G09820	4.01847	3.29596	-0.285949	0.331156	2.93998	-0.471552	0.135114	2.65732	-0.527135	0.0953894	AT1G09820	protein_coding
AT1G09830	18.3346	16.355	-0.164834	0.445943	16.972	-0.132121	0.5801	16.1769	-0.111089	0.64244	AT1G09830	protein_coding
AT1G09840	26.9072	26.6231	-0.0153136	0.952656	27.0174	-0.0148135	0.957517	26.0951	0.0253297	0.929432	ATSK41	protein_coding
AT1G09850	18.6231	19.8735	0.0937526	0.66845	17.1129	-0.142717	0.558765	20.2916	0.193332	0.425011	XBCP3	protein_coding
AT1G09860	1.18139	0.616041	-0.939391	0.444269	0.235725	-2.34602	0.213045	0.740108	-0.605138	0.639821	ATPUP16	protein_coding
AT1G09870	14.648	12.5916	-0.218249	0.337001	14.4866	-0.0366931	0.88183	13.6091	-0.0365971	0.882277	AT1G09870	protein_coding
AT1G09880	0.440672	0.446523	0.0190301	0.9752	0.379689	-0.235597	0.712049	0.445056	0.0838224	0.892774	AT1G09880	protein_coding
AT1G09890	1.75957	1.90675	0.115892	0.758464	1.81928	0.0274373	0.94424	1.3328	-0.331215	0.417468	AT1G09890	protein_coding
AT1G09900	11.0205	7.72001	-0.513515	0.034969	8.83182	-0.340115	0.191277	9.69051	-0.116002	0.651069	AT1G09900	protein_coding
AT1G09910	11.1864	12.1582	0.120192	0.586718	12.6276	0.154134	0.526393	11.129	0.0621273	0.799587	AT1G09910	protein_coding
AT1G09920	28.8264	41.5768	0.52839	0.0154015	40.4349	0.467504	0.0526496	37.3032	0.441452	0.0681397	AT1G09920	protein_coding
AT1G09930	0	0.0839075	1.79769e+30	0.0380926	0	0	1	0.0268816	1.79769e+30	0.169863	ATOPT2	protein_coding
AT1G09932	4.094	4.4554	0.122046	0.737509	3.39516	-0.290739	0.442459	2.66858	-0.547894	0.16031	AT1G09932	protein_coding
AT1G09935	0	0	0	1	0	0	1	0.109263	1.79769e+30	0.169863	AT1G09935	protein_coding
AT1G09940	11.4277	12.1967	0.0939638	0.673326	14.1945	0.292089	0.229659	17.7984	0.708763	0.00318608	HEMA2	protein_coding
AT1G09950	1.72916	0.917777	-0.913856	0.0993055	0.936488	-0.905449	0.105797	0.52272	-1.65642	0.00990669	RAS1	protein_coding
AT1G09960	5.47634	5.69134	0.0555559	0.835494	6.93255	0.319464	0.253731	6.32093	0.276467	0.323419	ATSUT4	protein_coding
AT1G09970	56.2706	56.8427	0.0145926	0.946593	63.5387	0.154545	0.528624	59.6501	0.153684	0.511992	LRR	protein_coding
AT1G09980	7.50441	6.93231	-0.114402	0.647309	8.0478	0.0801465	0.782048	6.28563	-0.186139	0.51142	AT1G09980	protein_coding
AT1G09995	3.2571	2.98498	-0.125866	0.788867	4.07483	0.302444	0.505907	2.27445	-0.448525	0.369664	AT1G09995	protein_coding
AT1G10000	3.34978	1.60015	-1.06586	0.025137	1.36065	-1.32049	0.00843894	1.74679	-0.869822	0.0657551	AT1G10000	protein_coding
AT1G10010	0	0.0342888	1.79769e+30	0.187639	0	0	1	0	0	1	AAP8	protein_coding
AT1G10020	36.3785	24.3267	-0.580544	0.00482066	25.8136	-0.515662	0.0242446	45.0162	0.3769	0.0989332	AT1G10020	protein_coding
AT1G10030	24.0077	25.5293	0.0886599	0.720893	21.6817	-0.167728	0.538395	27.7284	0.277411	0.293929	ERG28	protein_coding
AT1G10040	1.25262	2.40243	0.939543	0.0231207	2.11975	0.738234	0.0883609	1.41257	0.242917	0.591726	AT1G10040	protein_coding
AT1G10050	3.20358	3.56518	0.15429	0.560743	4.37393	0.428536	0.123031	3.5021	0.19808	0.48164	AT1G10050	protein_coding
AT1G10060	9.53854	11.5666	0.27813	0.296907	16.5195	0.771618	0.00585298	15.2512	0.74663	0.00812757	BCAT-1	protein_coding
AT1G10070	4.50504	10.7472	1.25435	0.00192834	11.9267	1.38388	0.00243541	8.57836	0.998705	0.014284	BCAT-2	protein_coding
AT1G10090	7.79101	5.78617	-0.429202	0.116163	7.69279	-0.0390146	0.893766	5.18845	-0.516966	0.0849635	AT1G10090	protein_coding
AT1G10095	2.91297	2.70568	-0.106501	0.765623	4.09196	0.469591	0.180172	2.80686	0.016007	0.965035	AT1G10095	protein_coding
AT1G10100	0	0	0	1	0	0	1	0	0	1	AT1G10100	protein_coding
AT1G10110	0.413628	0.475668	0.201621	0.908573	0.616041	0.553983	0.760294	0.375115	-0.0714558	0.971967	AT1G10110	protein_coding
AT1G10120	17.5622	18.7425	0.0938335	0.657281	16.9786	-0.0694678	0.768658	16.7011	-0.00299524	0.989881	AT1G10120	protein_coding
AT1G10130	16.9581	15.9501	-0.0884122	0.666781	18.133	0.0759358	0.739391	13.7854	-0.229294	0.317448	ECA3	protein_coding
AT1G10140	43.1702	51.3009	0.248948	0.254767	50.3759	0.201988	0.403486	64.3554	0.645567	0.00688102	AT1G10140	protein_coding
AT1G10150	20.3731	19.9416	-0.0308881	0.884229	19.714	-0.0681611	0.772241	24.4703	0.333909	0.153028	AT1G10150	protein_coding
AT1G10155	0.385885	1.67265	2.11589	0.0381574	0.731464	0.901906	0.468162	0.765528	1.05783	0.372582	PP2-A10	protein_coding
AT1G10160	1.7832	1.26055	-0.500415	0.0974074	1.25633	-0.525955	0.0982182	0.813949	-1.06191	0.00163882	AT1G10160	transposable_element_gene
AT1G10170	13.4556	11.3216	-0.249131	0.227821	12.8573	-0.0863324	0.706116	13.2266	0.0447782	0.84521	ATNFXL1	protein_coding
AT1G10180	12.7729	11.1059	-0.201759	0.351168	12.637	-0.0361379	0.879124	13.5064	0.150103	0.52618	AT1G10180	protein_coding
AT1G10190	0	0	0	1	0	0	1	0	0	1	AT1G10190	protein_coding
AT1G10200	65.0646	73.352	0.172963	0.399694	82.8825	0.328486	0.150432	73.0571	0.236694	0.301271	WLIM1	protein_coding
AT1G10210	4.84741	5.03922	0.0559867	0.857106	4.282	-0.199633	0.543641	4.82942	0.06418	0.828448	ATMPK1	protein_coding
AT1G10220	0.430435	0.126685	-1.76455	0.411727	0.300929	-0.537083	0.771267	0.709318	0.790179	0.585609	AT1G10220	protein_coding
AT1G10230	21.1946	19.2919	-0.135701	0.595398	14.27	-0.591426	0.0379337	18.5648	-0.121589	0.656702	ASK18	protein_coding
AT1G10240	3.89018	3.81409	-0.0284983	0.919694	3.34904	-0.2368	0.436928	3.7301	0.00891759	0.976048	FRS11	protein_coding
AT1G10250	0	0	0	1	0	0	1	0	0	1	AT1G10250	protein_coding
AT1G10260	0	0	0	1	0	0	1	0	0	1	AT1G10260	transposable_element_gene
AT1G10270	5.21646	3.83393	-0.444246	0.0791413	4.25094	-0.315999	0.240811	4.54562	-0.129051	0.6269	GRP23	protein_coding
AT1G10280	3.72348	2.72714	-0.449262	0.157379	2.80804	-0.427799	0.196911	2.57344	-0.46341	0.162274	AT1G10280	protein_coding
AT1G10290	25.1481	21.6659	-0.215025	0.294475	23.9384	-0.0918346	0.688076	21.4828	-0.157723	0.489691	ADL6	protein_coding
AT1G10300	0.327991	0.902669	1.46054	0.010288	0.898045	1.43242	0.0135052	0.433785	0.472865	0.459627	AT1G10300	protein_coding
AT1G10310	22.8462	25.4043	0.153119	0.516089	23.1273	-0.00306701	0.990553	20.5978	-0.0799219	0.758718	AT1G10310	protein_coding
AT1G10320	5.40325	8.65861	0.680307	0.00572581	10.3042	0.910624	0.000538187	6.88622	0.419425	0.119634	AT1G10320	protein_coding
AT1G10330	1.80738	1.53887	-0.232032	0.595779	0.802965	-1.1912	0.0186691	1.1653	-0.563661	0.227267	AT1G10330	protein_coding
AT1G10340	0.305335	0.978047	1.67951	0.0110946	0.506429	0.709258	0.31366	1.04501	1.8446	0.00682224	AT1G10340	protein_coding
AT1G10350	12.4084	12.7035	0.0339143	0.887656	12.1785	-0.0476887	0.855462	11.4219	-0.0499761	0.848557	AT1G10350	protein_coding
AT1G10360	46.7484	41.3625	-0.176593	0.407123	38.7343	-0.292014	0.218221	29.371	-0.600979	0.0127309	ATGSTU18	protein_coding
AT1G10370	54.6223	32.4396	-0.751735	0.000434975	20.2503	-1.45226	3.77155e-09	25.5385	-1.02728	1.93263e-05	GST30B	protein_coding
AT1G10380	17.4707	14.125	-0.306684	0.1975	11.622	-0.608783	0.0213	14.1251	-0.237134	0.356938	AT1G10380	protein_coding
AT1G10385	0.0657799	0.285128	2.11589	0.0381574	0.0935168	0.486869	0.710875	0.130496	1.05783	0.372582	AT1G10385	protein_coding
AT1G10390	25.1229	21.1615	-0.247563	0.218711	24.6104	-0.0504488	0.824295	22.6012	-0.0830622	0.713282	AT1G10390	protein_coding
AT1G10400	1.00246	0.655232	-0.613461	0.273868	0.738969	-0.460664	0.406337	1.10483	0.20983	0.684456	AT1G10400	protein_coding
AT1G10410	13.9278	16.6161	0.254617	0.239797	16.7516	0.245623	0.305174	12.7339	-0.0597424	0.805872	AT1G10410	protein_coding
AT1G10417	0.424513	0.116831	-1.86139	0.0469867	0.268228	-0.683056	0.370974	0.224576	-0.849063	0.276717	AT1G10417	protein_coding
AT1G10430	22.7108	22.6777	-0.0021056	0.992295	23.8913	0.052398	0.827372	23.4943	0.118472	0.621929	PP2A-2	protein_coding
AT1G10440	0	0	0	1	0	0	1	0	0	1	AT1G10440	pre_trna
AT1G10450	5.04005	4.92315	-0.0338555	0.882904	6.62701	0.374211	0.129023	4.87255	0.0207802	0.933991	SNL6	protein_coding
AT1G10455	0	0.164384	1.79769e+30	0.187639	0	0	1	0	0	1	AT1G10455	protein_coding
AT1G10460	2.55719	3.43086	0.424014	0.306355	2.82758	0.124299	0.77594	2.97617	0.28844	0.503121	GLP7	protein_coding
AT1G10470	81.1265	53.0178	-0.613698	0.00282781	43.7228	-0.912499	7.00316e-05	59.2543	-0.38371	0.092998	ATRR1	protein_coding
AT1G10480	3.05311	2.77283	-0.138922	0.692064	2.99012	-0.0507879	0.88806	1.5344	-0.923064	0.0208395	ZFP5	protein_coding
AT1G10490	3.39053	3.05696	-0.149409	0.746684	4.0433	0.233316	0.61285	2.1583	-0.582071	0.251672	AT1G10490	protein_coding
AT1G10500	66.9159	80.8523	0.272941	0.233819	60.629	-0.163049	0.53613	51.9309	-0.296213	0.250953	ATCPISCA	protein_coding
AT1G10510	21.4921	14.7321	-0.544848	0.00988239	16.1109	-0.436483	0.0612241	13.9312	-0.555948	0.018018	emb2004	protein_coding
AT1G10520	1.5649	1.60495	0.0364571	0.93137	2.36381	0.574332	0.160922	1.43583	-0.0546475	0.900684	AT1G10520	protein_coding
AT1G10522	33.7077	20.0615	-0.748645	0.00169658	24.4157	-0.48598	0.0585553	27.7806	-0.209459	0.408362	AT1G10522	protein_coding
AT1G10530	3.08025	3.54982	0.204702	0.759371	3.56813	0.191413	0.799391	2.17268	-0.434028	0.613003	AT1G10530	protein_coding
AT1G10540	0.426802	0.576625	0.434068	0.457728	0.588381	0.442475	0.452894	0.277102	-0.553608	0.414191	ATNAT8	protein_coding
AT1G10550	14.1968	12.8223	-0.146915	0.5668	9.58974	-0.586712	0.0398926	20.0415	0.56697	0.030945	XTH33	protein_coding
AT1G10560	1.77079	1.92371	0.119503	0.730186	2.79718	0.638872	0.0630869	1.62704	-0.0525968	0.885681	PUB18	protein_coding
AT1G10570	11.2092	11.4562	0.0314529	0.913256	12.8803	0.179774	0.561052	9.01436	-0.244839	0.454949	OTS2	protein_coding
AT1G10580	24.7348	23.0644	-0.100871	0.625517	25.9523	0.0486113	0.83198	28.7222	0.285167	0.213917	AT1G10580	protein_coding
AT1G10585	4.86543	3.76599	-0.369535	0.370297	4.26548	-0.210568	0.611075	3.08869	-0.586029	0.177773	AT1G10585	protein_coding
AT1G10586	0	0	0	1	0	0	1	0	0	1	AT1G10586	protein_coding
AT1G10588	0	0	0	1	0	0	1	0	0	1	AT1G10588	protein_coding
AT1G10590	144.706	146.874	0.021459	0.932807	151.566	0.0461069	0.866303	182.864	0.407189	0.137768	AT1G10590	protein_coding
AT1G10600	17.297	17.7358	0.036145	0.884394	16.9356	-0.0511668	0.854521	13.934	-0.242368	0.422539	AMSH2	protein_coding
AT1G10610	6.68399	6.04329	-0.145374	0.582189	5.79081	-0.227653	0.423651	4.55554	-0.483546	0.0957754	AT1G10610	protein_coding
AT1G10620	0	0.128954	1.79769e+30	0.119165	0.0657915	1.79769e+30	0.215191	0.0550843	1.79769e+30	0.228375	AT1G10620	protein_coding
AT1G10630	83.76	67.2712	-0.316273	0.122971	65.2233	-0.381584	0.0948015	73.5806	-0.117394	0.607213	ARFA1F	protein_coding
AT1G10640	8.95802	8.05641	-0.153043	0.536448	8.24761	-0.139914	0.600165	5.31442	-0.683726	0.0139566	AT1G10640	protein_coding
AT1G10650	11.2879	14.2987	0.341105	0.148994	15.4369	0.4309	0.0949125	13.415	0.318614	0.219644	AT1G10650	protein_coding
AT1G10652	0	0	0	1	0	0	1	0	0	1	AT1G10652	protein_coding
AT1G10657	5.84716	7.20224	0.300711	0.47535	8.47927	0.5155	0.23299	5.57336	0.000357576	0.999305	AT1G10657	protein_coding
AT1G10660	20.3614	24.3498	0.258071	0.342565	23.3955	0.179683	0.572341	21.2623	0.132001	0.651369	AT1G10660	protein_coding
AT1G10670	143.469	140.412	-0.0310729	0.890183	132.094	-0.139882	0.574156	148.437	0.118659	0.6169	ACLA-1	protein_coding
AT1G10680	0.0779213	0.0241254	-1.69146	0.198925	0.0369259	-1.09809	0.382482	0	-1.79769e+30	0.0182	PGP10	protein_coding
AT1G10682	238.303	211.583	-0.171573	0.402517	263.616	0.124933	0.584369	191.622	-0.244992	0.283896	AT1G10682	other_rna
AT1G10690	6.97529	7.67872	0.138612	0.710311	4.70116	-0.589947	0.15795	5.65811	-0.232392	0.562236	AT1G10690	protein_coding
AT1G10700	13.824	11.6265	-0.249758	0.290566	14.8131	0.0789912	0.754138	16.9458	0.363297	0.144521	PRS3	protein_coding
AT1G10710	0.168181	0.10414	-0.691494	0.629668	0.26566	0.638857	0.588958	0.17794	0.150917	0.903487	PHS1	protein_coding
AT1G10717	0	0	0	1	0	0	1	0	0	1	AT1G10717	protein_coding
AT1G10720	13.5945	14.9026	0.132545	0.560237	14.7512	0.0970981	0.69759	12.846	-0.0121544	0.961448	AT1G10720	protein_coding
AT1G10730	5.56965	9.41657	0.757616	0.00823569	8.363	0.565724	0.0654828	6.90265	0.379107	0.22156	AT1G10730	protein_coding
AT1G10740	41.0284	31.4749	-0.382421	0.0660704	36.0537	-0.207187	0.392366	41.5515	0.0878197	0.706789	AT1G10740	protein_coding
AT1G10745	0	0	0	1	0	0	1	0	0	1	AT1G10745	protein_coding
AT1G10747	0	0.1732	1.79769e+30	0.289151	0	0	1	0.443907	1.79769e+30	0.181025	AT1G10747	protein_coding
AT1G10750	2.02072	2.23054	0.142527	0.701139	3.03931	0.568169	0.122523	2.12638	0.143074	0.709567	AT1G10750	protein_coding
AT1G10760	14.9218	19.0627	0.353331	0.0853263	20.5304	0.439628	0.0550774	16.2135	0.189314	0.407053	GWD	protein_coding
AT1G10770	0.471322	0.218891	-1.1065	0.330402	0.670061	0.486869	0.600124	0.280506	-0.679138	0.541378	AT1G10770	protein_coding
AT1G10780	3.26577	2.38691	-0.452276	0.211945	3.04447	-0.12194	0.736038	3.3137	0.090564	0.797651	AT1G10780	protein_coding
AT1G10790	0.335891	0.311988	-0.106501	0.908098	0.557111	0.709261	0.431013	0.333174	0.0578272	0.952238	AT1G10790	protein_coding
AT1G10800	1.17708	1.45776	0.308537	0.719995	0.278903	-2.09809	0.198172	1.8681	0.735899	0.399218	AT1G10800	protein_coding
AT1G10810	0.710687	0.720123	0.0190301	0.9752	0.979739	0.442475	0.452894	0.410146	-0.723533	0.298352	AT1G10810	protein_coding
AT1G10820	14.853	14.8143	-0.00375804	0.988973	16.9038	0.165889	0.592864	17.1608	0.277907	0.352112	AT1G10820	protein_coding
AT1G10830	23.482	18.4082	-0.351204	0.118053	16.0315	-0.571359	0.0235238	20.4732	-0.128277	0.600307	Z-ISO	protein_coding
AT1G10840	63.295	53.1077	-0.25317	0.217345	58.6396	-0.130925	0.568527	57.9278	-0.0582914	0.798617	TIF3H1	protein_coding
AT1G10850	9.74512	7.96875	-0.290327	0.308501	9.23618	-0.0980936	0.747076	9.08898	-0.0310197	0.919547	AT1G10850	protein_coding
AT1G10865	53.8753	62.4302	0.212622	0.502426	51.9414	-0.0734464	0.842287	55.1356	0.102904	0.777059	AT1G10865	protein_coding
AT1G10870	6.87138	7.59342	0.14415	0.532817	7.99036	0.196951	0.434257	6.03985	-0.116544	0.649352	AGD4	protein_coding
AT1G10880	0	0	0	1	0	0	1	0.059337	1.79769e+30	0.0884824	AT1G10880	protein_coding
AT1G10890	30.7241	39.5291	0.363546	0.0829796	45.2698	0.53847	0.0203303	35.4951	0.277793	0.235178	AT1G10890	protein_coding
AT1G10900	17.975	20.0935	0.160739	0.436026	15.746	-0.211714	0.358959	12.963	-0.40205	0.0843335	AT1G10900	protein_coding
AT1G10910	19.8398	18.616	-0.091854	0.65951	18.9316	-0.0883126	0.70283	14.6725	-0.365741	0.118593	AT1G10910	protein_coding
AT1G10920	3.0005	4.36753	0.541614	0.0925412	3.8154	0.325905	0.370468	3.33846	0.223509	0.542073	LOV1	protein_coding
AT1G10930	3.43343	2.78198	-0.303538	0.238992	3.25412	-0.0980936	0.718469	1.98543	-0.720658	0.0116563	ATSGS1	protein_coding
AT1G10940	35.7296	40.0139	0.163382	0.430714	43.4429	0.261292	0.255012	37.5253	0.140289	0.535027	SNRK2.4	protein_coding
AT1G10950	70.2106	64.515	-0.122053	0.564747	70.4156	-0.0165037	0.944533	80.4087	0.265206	0.253626	TMN1	protein_coding
AT1G10960	595.657	358.313	-0.733262	0.00101836	309.596	-0.964806	9.28045e-05	438.986	-0.370764	0.119087	ATFD1	protein_coding
AT1G10970	5.09732	8.62539	0.75885	0.00615325	8.51424	0.719428	0.0146417	11.4138	1.23251	1.5626e-05	ZIP4	protein_coding
AT1G10980	0.0396163	0.0245314	-0.691463	0.738416	0.150189	1.90191	0.233855	0.0314368	-0.264101	0.897281	AT1G10980	protein_coding
AT1G10990	8.06927	6.90166	-0.225495	0.531547	7.51667	-0.123054	0.720035	10.0405	0.384863	0.233162	AT1G10990	protein_coding
AT1G11000	5.48564	5.55848	0.0190301	0.943479	7.67147	0.463134	0.0948409	5.5402	0.0838224	0.767737	MLO4	protein_coding
AT1G11010	0	0	0	1	0	0	1	0	0	1	AT1G11010	pre_trna
AT1G11020	11.1192	12.0407	0.114856	0.639613	11.9154	0.079063	0.766073	14.0555	0.407614	0.117646	AT1G11020	protein_coding
AT1G11030	0	0	0	1	0	0	1	0	0	1	AT1G11030	pre_trna
AT1G11040	0.121788	0	-1.79769e+30	0.0555316	0.0577139	-1.09809	0.536879	0	-1.79769e+30	0.0694937	AT1G11040	protein_coding
AT1G11050	6.49157	11.1704	0.783048	0.000862324	12.2123	0.890991	0.000471379	7.73983	0.323276	0.216688	AT1G11050	protein_coding
AT1G11060	5.00416	4.22814	-0.243106	0.327735	5.16391	0.0246255	0.925406	3.93384	-0.277647	0.300674	AT1G11060	protein_coding
AT1G11070	0.50499	0.294308	-0.778926	0.182963	0.619386	0.273875	0.597274	0.188576	-1.35156	0.0397981	AT1G11070	protein_coding
AT1G11080	9.95435	9.87461	-0.0116028	0.965545	13.4494	0.413441	0.170435	11.1565	0.234031	0.437262	scpl31	protein_coding
AT1G11090	13.5123	13.5262	0.00148249	0.995439	11.4131	-0.264286	0.355504	10.5557	-0.286702	0.318707	AT1G11090	protein_coding
AT1G11100	0.595899	0.466669	-0.352666	0.593078	0.369113	-0.711713	0.167888	0.431139	-0.397372	0.57035	AT1G11100	protein_coding
AT1G11110	0	0	0	1	0	0	1	0.147616	1.79769e+30	0.0491043	AT1G11110	protein_coding
AT1G11112	1.5253	1.8103	0.247136	0.669596	1.2047	-0.361128	0.566123	2.42075	0.735899	0.190254	AT1G11112	protein_coding
AT1G11120	10.834	11.7974	0.122906	0.72705	14.1315	0.362639	0.307123	14.2966	0.46965	0.179616	AT1G11120	protein_coding
AT1G11125	5.23405	3.58831	-0.544622	0.148612	5.66937	0.0945515	0.794395	5.41422	0.118369	0.743231	AT1G11125	protein_coding
AT1G11130	5.4681	5.25303	-0.0578909	0.812863	5.95749	0.102954	0.694052	3.95386	-0.398238	0.141228	SRF9	protein_coding
AT1G11145	0	0	0	1	0	0	1	0	0	1	AT1G11145	protein_coding
AT1G11150	2.51785	2.33011	-0.111795	0.71677	2.51747	-0.0209258	0.947909	2.19559	-0.128039	0.691049	AT1G11150	transposable_element_gene
AT1G11160	0.620047	0.860976	0.473596	0.235633	0.783553	0.316944	0.445766	0.551665	-0.0990417	0.820192	AT1G11160	protein_coding
AT1G11170	1.34781	2.93457	1.12252	0.00355653	2.71968	0.992104	0.0133623	1.56415	0.284301	0.516437	AT1G11170	protein_coding
AT1G11175	32.8505	41.5312	0.338284	0.131355	29.7294	-0.164731	0.514592	35.6622	0.188026	0.449029	AT1G11175	other_rna
AT1G11180	14.404	15.0217	0.0605818	0.810577	16.6551	0.188788	0.476682	14.3446	0.0635865	0.812008	AT1G11180	protein_coding
AT1G11185	6.72953	7.55286	0.166518	0.689678	6.97603	0.0311894	0.942465	5.50696	-0.219707	0.622741	AT1G11185	other_rna
AT1G11190	4.81387	6.11862	0.346011	0.265187	5.9432	0.283335	0.386349	5.17703	0.174472	0.595825	BFN1	protein_coding
AT1G11200	13.2828	11.8512	-0.164533	0.519067	11.7092	-0.202624	0.461008	10.257	-0.303414	0.272346	AT1G11200	protein_coding
AT1G11210	9.13487	17.3024	0.921514	0.000283984	26.1007	1.49392	2.05563e-08	13.1118	0.590951	0.033114	AT1G11210	protein_coding
AT1G11220	3.58284	1.84095	-0.96065	0.0233727	2.23973	-0.698486	0.0946527	3.20604	-0.0907693	0.81576	AT1G11220	protein_coding
AT1G11230	0	0	0	1	0	0	1	0	0	1	AT1G11230	protein_coding
AT1G11240	34.0327	41.515	0.28671	0.191466	49.5938	0.522528	0.0295363	52.2277	0.687438	0.00411398	AT1G11240	protein_coding
AT1G11250	0.293336	0.0605469	-2.27643	0.202762	0.278016	-0.0980936	0.93368	0.543131	0.958292	0.328066	SYP125	protein_coding
AT1G11260	307.994	302.227	-0.0272708	0.91666	358.645	0.198945	0.500631	621.521	1.08244	3.47859e-05	STP1	protein_coding
AT1G11265	0	0	0	1	0	0	1	0	0	1	AT1G11265	transposable_element_gene
AT1G11270	4.02917	3.46731	-0.216665	0.588603	4.06043	-0.00956153	0.977499	3.13828	-0.290968	0.468775	AT1G11270	protein_coding
AT1G11280	11.2856	10.9368	-0.0452944	0.863843	12.1767	0.0889342	0.737937	8.53175	-0.334027	0.212872	AT1G11280	protein_coding
AT1G11290	2.22303	1.39541	-0.671835	0.0562118	1.61628	-0.480563	0.178199	2.51315	0.246514	0.455721	CRR22	protein_coding
AT1G11300	2.07532	2.21036	0.0909453	0.72989	2.01939	-0.0601258	0.832814	1.7676	-0.162003	0.571388	AT1G11300	protein_coding
AT1G11310	37.5983	48.7969	0.37612	0.0683267	51.6964	0.438684	0.057242	40.9495	0.192719	0.398743	PMR2	protein_coding
AT1G11320	3.20818	2.23885	-0.518996	0.151243	3.08889	-0.0753735	0.832614	2.99029	-0.0319275	0.928189	AT1G11320	protein_coding
AT1G11330	5.26033	5.75297	0.129155	0.650548	5.48285	0.0390649	0.899489	3.54587	-0.499469	0.128454	AT1G11330	protein_coding
AT1G11340	0.704437	1.09051	0.630465	0.139043	1.43801	1.00882	0.0166162	1.44048	1.10155	0.00860749	AT1G11340	protein_coding
AT1G11350	9.71926	8.71398	-0.157514	0.479057	10.7686	0.127199	0.598761	8.42946	-0.135863	0.57933	CBRLK1	protein_coding
AT1G11360	47.6125	46.7489	-0.0264069	0.904285	46.4337	-0.0568786	0.816543	60.9305	0.425368	0.0823415	AT1G11360	protein_coding
AT1G11362	0	0.0868501	1.79769e+30	0.187639	0	0	1	0.222595	1.79769e+30	0.0884824	AT1G11362	protein_coding
AT1G11370	0	0	0	1	0	0	1	0	0	1	AT1G11370	protein_coding
AT1G11380	17.4865	16.1724	-0.112706	0.639954	16.431	-0.110531	0.672176	22.9878	0.46417	0.0666799	AT1G11380	protein_coding
AT1G11390	5.8702	4.53002	-0.373892	0.143928	5.1163	-0.219018	0.419639	5.50087	-0.0242086	0.927828	AT1G11390	protein_coding
AT1G11400	34.2099	37.0884	0.116556	0.636499	46.509	0.422386	0.1236	46.8962	0.524599	0.0640806	PYM	protein_coding
AT1G11410	6.22714	6.98478	0.165645	0.484783	6.10901	-0.0483406	0.853162	4.00949	-0.565609	0.0367783	AT1G11410	protein_coding
AT1G11420	1.72507	2.42301	0.490143	0.186413	2.19326	0.325714	0.40234	1.56922	-0.0670641	0.868535	ATDUF2	protein_coding
AT1G11430	107.3	90.1401	-0.251403	0.220485	90.463	-0.266955	0.243097	106.755	0.0621997	0.78535	AT1G11430	protein_coding
AT1G11440	13.814	12.7928	-0.110801	0.648476	12.3912	-0.177528	0.50182	9.20009	-0.516867	0.0562598	AT1G11440	protein_coding
AT1G11450	8.32247	8.34189	0.0033631	0.992331	8.53106	0.0150038	0.967955	5.96354	-0.4113	0.274321	AT1G11450	protein_coding
AT1G11460	0.334647	0.414444	0.308537	0.719995	0.951511	1.48687	0.0740281	0.0663882	-2.2641	0.172853	AT1G11460	protein_coding
AT1G11470	0	0	0	1	0	0	1	0	0	1	AT1G11470	protein_coding
AT1G11475	42.7533	45.4508	0.0882706	0.711726	43.7478	0.0124648	0.96185	40.5311	-0.00746427	0.977168	NRPE10	protein_coding
AT1G11480	33.014	33.3748	0.0156796	0.939001	38.2468	0.19155	0.401761	40.0621	0.348702	0.126851	AT1G11480	protein_coding
AT1G11490	0.227413	0.14082	-0.691463	0.562979	0.287382	0.316944	0.773243	0	-1.79769e+30	0.0349855	AT1G11490	protein_coding
AT1G11500	1.15765	1.19475	0.0455023	0.951939	0.365732	-1.68306	0.156834	0.918634	-0.264101	0.751833	AT1G11500	protein_coding
AT1G11510	0	0	0	1	0	0	1	0	0	1	AT1G11510	protein_coding
AT1G11520	0	0	0	1	0	0	1	0	0	1	AT1G11520	protein_coding
AT1G11530	41.106	52.4535	0.351691	0.135311	50.3157	0.270952	0.295924	48.8622	0.318913	0.219247	ATCXXS1	protein_coding
AT1G11540	1.51826	0.789723	-0.943002	0.326909	0.805823	-0.934595	0.370497	1.1084	-0.384395	0.680462	AT1G11540	protein_coding
AT1G11545	44.1091	42.96	-0.0380843	0.854585	50.7342	0.181171	0.430708	57.1389	0.442938	0.0543291	XTH8	protein_coding
AT1G11550	0	0	0	1	0	0	1	0	0	1	AT1G11550	pre_trna
AT1G11560	0	0	0	1	0.232709	1.79769e+30	0.0443646	0	0	1	AT1G11560	protein_coding
AT1G11570	3.12159	3.22161	0.0455023	0.945785	2.95856	-0.0980936	0.88896	2.7523	-0.112098	0.872313	NTL	protein_coding
AT1G11572	0	0	0	1	0.163343	1.79769e+30	0.16287	0.13676	1.79769e+30	0.169863	AT1G11572	protein_coding
AT1G11580	144.08	118.263	-0.284874	0.203	122.877	-0.250367	0.315882	119.093	-0.20524	0.386449	ATPMEPCRA	protein_coding
AT1G11590	0.0457363	0.0283211	-0.691463	0.738416	0	-1.79769e+30	0.154645	0	-1.79769e+30	0.147731	AT1G11590	protein_coding
AT1G11592	8.15663	6.27768	-0.377742	0.224243	7.88184	-0.0701521	0.826502	7.16827	-0.116806	0.717802	AT1G11592	other_rna
AT1G11593	0	0	0	1	0.1589	1.79769e+30	0.16287	0	0	1	AT1G11593	protein_coding
AT1G11600	15.3991	9.9641	-0.628038	0.00634748	11.5611	-0.434276	0.0806107	13.0091	-0.17378	0.478919	CYP77B1	protein_coding
AT1G11608	0	0	0	1	0	0	1	0	0	1	AT1G11608	protein_coding
AT1G11610	0.045829	0.0325347	-0.494281	0.86548	0	-1.79769e+30	0.232407	0	-1.79769e+30	0.219472	CYP71A18	protein_coding
AT1G11620	0	0	0	1	0	0	1	0	0	1	AT1G11620	protein_coding
AT1G11630	8.43329	6.93057	-0.28312	0.289473	6.36468	-0.426716	0.139283	6.56814	-0.291068	0.306059	AT1G11630	protein_coding
AT1G11640	0	0	0	1	0	0	1	0	0	1	AT1G11640	pre_trna
AT1G11650	242.569	210.679	-0.203351	0.391784	228.684	-0.105749	0.689059	295.426	0.353941	0.156257	ATRBP45B	protein_coding
AT1G11655	2.71744	3.22519	0.247136	0.669596	1.71701	-0.683056	0.308573	1.61728	-0.679138	0.310101	AT1G11655	protein_coding
AT1G11660	14.2993	14.7169	0.0415287	0.843373	16.4813	0.18418	0.42805	14.5124	0.090891	0.697483	AT1G11660	protein_coding
AT1G11670	13.0176	11.1612	-0.221978	0.324662	11.9727	-0.141421	0.566079	10.5132	-0.238716	0.335749	AT1G11670	protein_coding
AT1G11680	74.3196	54.9411	-0.435857	0.0361059	56.9425	-0.404946	0.0810525	65.913	-0.103636	0.651936	CYP51G1	protein_coding
AT1G11684	2.47766	4.60268	0.893499	0.573692	0	-1.79769e+30	0.154645	0	-1.79769e+30	0.147731	AT1G11684	protein_coding
AT1G11690	0.125462	0.310757	1.30854	0.388381	0	-1.79769e+30	0.154645	0	-1.79769e+30	0.147731	AT1G11690	protein_coding
AT1G11700	38.9641	48.1928	0.306672	0.153218	43.6089	0.141767	0.553146	32.1975	-0.205655	0.39773	AT1G11700	protein_coding
AT1G11710	1.44348	0.9626	-0.584548	0.132377	1.52596	0.0594477	0.873068	1.21153	-0.183181	0.63115	AT1G11710	protein_coding
AT1G11720	13.8474	16.2288	0.228942	0.26606	14.3787	0.0336121	0.883404	10.5359	-0.324764	0.160954	ATSS3	protein_coding
AT1G11730	1.71031	1.19145	-0.521538	0.298588	2.09378	0.27114	0.557525	1.01789	-0.679138	0.194089	AT1G11730	protein_coding
AT1G11735	126.245	167.516	0.408072	0.551511	188.024	0.553983	0.428211	186.047	0.628984	0.361851	MIR171B	mirna
AT1G11740	1.69974	0.884121	-0.943002	0.0226885	1.67541	-0.0415101	0.913096	2.67062	0.7214	0.0413797	AT1G11740	protein_coding
AT1G11750	75.0313	66.4395	-0.175451	0.425852	63.6591	-0.257835	0.281569	72.0273	0.0105927	0.964292	NCLPP1	protein_coding
AT1G11755	8.72	7.29883	-0.256663	0.683599	7.69462	-0.201187	0.769717	7.11046	-0.224841	0.754	LEW1	protein_coding
AT1G11760	15.1743	15.008	-0.0158983	0.952833	13.2832	-0.212736	0.464906	15.2188	0.0737687	0.794774	MED32	protein_coding
AT1G11765	0	0	0	1	0	0	1	0	0	1	AT1G11765	protein_coding
AT1G11770	0	0.0560747	1.79769e+30	0.24099	0	0	1	0	0	1	AT1G11770	protein_coding
AT1G11780	5.54094	5.31432	-0.0602452	0.827295	4.22494	-0.411909	0.172656	4.95891	-0.0905647	0.757327	AT1G11780	protein_coding
AT1G11785	2.44413	18.6156	2.92912	5.53812e-09	17.3736	2.8088	4.63259e-08	26.3771	3.50143	4.95937e-12	AT1G11785	protein_coding
AT1G11790	9.12434	7.61024	-0.261779	0.305285	7.38362	-0.326102	0.242908	7.12961	-0.286354	0.294527	ADT1	protein_coding
AT1G11800	4.78783	4.27272	-0.164216	0.583943	3.78149	-0.361128	0.260884	4.02277	-0.181639	0.563227	AT1G11800	protein_coding
AT1G11810	0.0616135	0.0381638	-0.691042	0.906212	0.0583957	-0.0980936	0.986843	0	-1.79769e+30	0.364622	AT1G11810	protein_coding
AT1G11820	24.9653	21.3771	-0.223856	0.280797	23.99	-0.0782082	0.731085	21.8593	-0.122134	0.595224	AT1G11820	protein_coding
AT1G11840	304.185	419.524	0.463806	0.136911	370.506	0.263841	0.397029	333.877	0	1	ATGLX1	protein_coding
AT1G11850	175.569	133.328	-0.397052	0.0773525	111.544	-0.675129	0.00836342	143.772	-0.218708	0.392036	AT1G11850	protein_coding
AT1G11860	635.739	519.902	-0.290196	0.32584	445.906	-0.532406	0.100007	586.038	-0.047898	0.860681	AT1G11860	protein_coding
AT1G11870	17.605	11.7663	-0.581327	0.0428228	11.2312	-0.669181	0.0191483	12.3534	-0.441526	0.133633	ATSRS	protein_coding
AT1G11880	3.01063	2.42354	-0.312952	0.358691	2.97569	-0.0375521	0.913247	2.42316	-0.243637	0.48787	AT1G11880	protein_coding
AT1G11890	32.7424	30.2709	-0.113227	0.613222	29.6612	-0.163292	0.511371	32.0244	0.0375548	0.879093	SEC22	protein_coding
AT1G11900	2.78982	3.20225	0.198912	0.772797	3.09556	0.129317	0.866177	2.80776	0.0787868	0.920978	AT1G11900	protein_coding
AT1G11905	20.9688	16.7516	-0.323944	0.379061	18.6931	-0.186447	0.581202	19.4079	-0.0420625	0.907504	AT1G11905	protein_coding
AT1G11910	305.489	288.111	-0.0844946	0.74624	299.284	-0.0503143	0.863103	311.493	0.097623	0.702904	APA1	protein_coding
AT1G11915	0.542722	0.882176	0.700854	0.269516	1.02876	0.901906	0.157593	1.02283	0.983827	0.121039	AT1G11915	protein_coding
AT1G11920	0.285052	0.0882556	-1.69146	0.198925	0.135082	-1.09809	0.382482	0.169648	-0.679138	0.541378	AT1G11920	protein_coding
AT1G11925	0	0	0	1	0	0	1	0	0	1	AT1G11925	protein_coding
AT1G11930	91.9726	98.0389	0.0921498	0.660189	101.602	0.122929	0.600491	99.2695	0.179681	0.438421	AT1G11930	protein_coding
AT1G11940	3.08566	3.7885	0.296046	0.381754	3.83212	0.291853	0.407605	3.2929	0.16332	0.646381	AT1G11940	protein_coding
AT1G11950	1.77421	1.83106	0.0455023	0.888613	1.96181	0.124299	0.711999	1.54476	-0.130245	0.705083	AT1G11950	protein_coding
AT1G11960	5.18901	3.55499	-0.545612	0.038774	5.07497	-0.0527696	0.845726	4.57758	-0.111331	0.682185	AT1G11960	protein_coding
AT1G11970	0	0	0	1	0	0	1	0	0	1	AT1G11970	protein_coding
AT1G11980	0	0	0	1	0	0	1	0	0	1	RUB3	protein_coding
AT1G11990	0.259205	0.107004	-1.27643	0.190362	0.327557	0.316944	0.683651	0.0342812	-2.84906	0.0772691	AT1G11990	protein_coding
AT1G12000	40.025	33.4804	-0.257584	0.208983	38.4162	-0.0798972	0.72667	35.2165	-0.115109	0.614144	AT1G12000	protein_coding
AT1G12010	8.77522	8.51687	-0.0431121	0.873584	10.5584	0.246171	0.383045	8.79068	0.0720812	0.800294	AT1G12010	protein_coding
AT1G12013	0	51.3486	1.79769e+30	0.00949298	33.6828	1.79769e+30	0.0443646	47.0019	1.79769e+30	0.0163891	SNOR111	small_nucleolar_rna
AT1G12015	0	0	0	1	0	0	1	44.0456	1.79769e+30	0.169863	AT1G12015	small_nucleolar_rna
AT1G12020	22.3848	13.9237	-0.684979	0.00765273	16.8197	-0.433078	0.108547	14.0824	-0.599085	0.0282208	AT1G12020	protein_coding
AT1G12030	8.32055	6.26774	-0.408733	0.190682	4.14625	-1.02558	0.00348449	8.16817	0.0428768	0.890646	AT1G12030	protein_coding
AT1G12040	6.11296	7.64556	0.322751	0.180127	8.43243	0.443367	0.0874542	7.37228	0.339782	0.192549	LRX1	protein_coding
AT1G12050	28.6606	29.5029	0.0417864	0.840102	29.5658	0.0241476	0.91643	27.0577	-0.0134902	0.953467	AT1G12050	protein_coding
AT1G12060	11.5949	12.1869	0.0718364	0.821723	12.7245	0.11341	0.732686	16.1016	0.543254	0.0886182	ATBAG5	protein_coding
AT1G12064	0	0	0	1	0.325857	1.79769e+30	0.0822961	0.272826	1.79769e+30	0.0884824	AT1G12064	protein_coding
AT1G12070	1.30273	0.358526	-1.86139	0.0469867	0.548753	-1.26802	0.146469	0.229723	-2.43403	0.0376034	AT1G12070	protein_coding
AT1G12080	76.4464	106.521	0.478617	0.0271141	123.846	0.675317	0.00523897	135.223	0.892354	0.000240491	AT1G12080	protein_coding
AT1G12090	1123.3	734.427	-0.613054	0.0232185	652.007	-0.805496	0.00693458	747.431	-0.51819	0.0448901	ELP	protein_coding
AT1G12100	4.16212	2.36251	-0.816994	0.21841	3.61602	-0.223624	0.717463	3.57799	-0.148624	0.810726	AT1G12100	protein_coding
AT1G12110	115.853	82.0804	-0.497181	0.0236531	87.589	-0.424178	0.0840338	96.0809	-0.200427	0.395491	CHL1-1	protein_coding
AT1G12120	20.5558	25.2656	0.297628	0.152864	26.2332	0.331138	0.15186	25.4659	0.378559	0.10242	AT1G12120	protein_coding
AT1G12130	0.0560604	0.138856	1.30854	0.388381	0.0531326	-0.0980936	0.961681	0.133457	1.32086	0.418252	AT1G12130	protein_coding
AT1G12140	25.1594	24.1857	-0.0569438	0.79039	22.1039	-0.207503	0.451431	21.4543	-0.160284	0.560511	FMO	protein_coding
AT1G12150	0.392307	0.917723	1.22607	0.365956	1.11546	1.48687	0.306089	0.380487	0.0254057	0.988408	AT1G12150	protein_coding
AT1G12160	4.28087	4.32968	0.0163559	0.957258	4.73352	0.124299	0.695072	4.60482	0.174783	0.578195	AT1G12160	protein_coding
AT1G12170	0	0	0	1	0	0	1	0	0	1	AT1G12170	protein_coding
AT1G12180	0	0	0	1	0	0	1	0	0	1	AT1G12180	protein_coding
AT1G12190	0	0	0	1	0	0	1	0	0	1	AT1G12190	protein_coding
AT1G12200	15.1489	17.996	0.248462	0.258942	20.8209	0.43811	0.0690356	12.0574	-0.259749	0.296884	AT1G12200	protein_coding
AT1G12210	1.10494	1.07763	-0.0361115	0.927312	1.17814	0.0718314	0.8581	0.942567	-0.159764	0.698557	RFL1	protein_coding
AT1G12211	0	0	0	1	0	0	1	0	0	1	AT1G12211	protein_coding
AT1G12220	4.02333	4.70332	0.22529	0.400829	4.96295	0.2821	0.345512	4.57811	0.255906	0.352441	RPS5	protein_coding
AT1G12230	67.3642	47.0762	-0.516982	0.0125769	50.7024	-0.430635	0.0630747	53.5065	-0.262724	0.253744	AT1G12230	protein_coding
AT1G12240	81.4436	64.009	-0.347527	0.103387	59.3917	-0.476249	0.0446709	56.4731	-0.458696	0.0474093	ATBETAFRUCT4	protein_coding
AT1G12244	10.7867	11.3657	0.0754396	0.78567	7.17284	-0.609346	0.0517527	9.73305	-0.0787459	0.790809	AT1G12244	protein_coding
AT1G12250	46.2597	44.3963	-0.0593162	0.827934	32.0892	-0.548377	0.0406215	37.4209	-0.236369	0.389433	AT1G12250	protein_coding
AT1G12260	1.99243	2.11502	0.0861443	0.813439	2.04252	0.015117	0.968302	2.12958	0.165583	0.658329	EMB2749	protein_coding
AT1G12270	23.5398	23.6928	0.00934262	0.964095	26.6547	0.158578	0.490431	24.1971	0.109274	0.63617	Hop1	protein_coding
AT1G12280	2.4864	2.55479	0.0391468	0.89738	2.69319	0.0945515	0.765508	1.90798	-0.312464	0.341121	AT1G12280	protein_coding
AT1G12290	1.46404	1.47944	0.0150966	0.970497	1.60944	0.115912	0.770415	1.48225	0.0873945	0.842298	AT1G12290	protein_coding
AT1G12294	9.22599	12.0379	0.383807	1	11.446	0.290455	1	2.75961	-1.6716	1	MIR472A	mirna
AT1G12300	1.25845	1.36738	0.119775	0.735539	1.39526	0.128182	0.727236	1.46966	0.293381	0.416512	AT1G12300	protein_coding
AT1G12310	140.248	111.667	-0.328781	0.110584	95.0253	-0.582305	0.0111731	112.698	-0.245979	0.281869	AT1G12310	protein_coding
AT1G12320	13.9343	18.0474	0.373146	0.161347	18.2473	0.368329	0.195283	13.5051	0.0244042	0.9331	AT1G12320	protein_coding
AT1G12330	19.8064	19.4093	-0.0292148	0.891996	16.0713	-0.322188	0.181716	21.2772	0.172886	0.465965	AT1G12330	protein_coding
AT1G12340	0	0.452017	1.79769e+30	0.0237078	0	0	1	0.347553	1.79769e+30	0.0491043	AT1G12340	protein_coding
AT1G12350	11.7265	14.757	0.33162	0.176176	14.1615	0.251491	0.344996	12.4071	0.150937	0.572845	ATCOAB	protein_coding
AT1G12360	21.9238	22.1565	0.0152312	0.943282	25.0656	0.172501	0.467745	22.4037	0.100782	0.672507	KEU	protein_coding
AT1G12370	3.20643	2.9144	-0.137772	0.831656	2.78581	-0.223576	0.787901	2.79203	-0.130106	0.882661	PHR1	protein_coding
AT1G12380	3.8635	2.70716	-0.513126	0.0652461	3.42083	-0.196274	0.494238	2.8036	-0.393087	0.176658	AT1G12380	protein_coding
AT1G12390	8.94478	12.6442	0.499359	0.0789795	10.7897	0.24983	0.414872	13.0488	0.614337	0.0386463	AT1G12390	protein_coding
AT1G12400	8.06741	10.1992	0.338284	0.344478	11.3098	0.466691	0.202811	8.00217	0.0578272	0.879361	AT1G12400	protein_coding
AT1G12410	161.25	164.931	0.0325557	0.878347	162.592	-0.00875698	0.970518	203.244	0.403452	0.0830206	CLPR2	protein_coding
AT1G12411	0	0	0	1	0	0	1	0	0	1	AT1G12411	protein_coding
AT1G12420	3.85224	4.26328	0.146265	0.623137	4.81629	0.301514	0.32934	4.2601	0.214733	0.488312	ACR8	protein_coding
AT1G12423	0	0	0	1	0	0	1	0	0	1	AT1G12423	protein_coding
AT1G12430	7.06712	8.17647	0.210356	0.416404	8.93783	0.318092	0.191882	6.64158	-0.0200542	0.934645	PAK	protein_coding
AT1G12440	209.348	178.635	-0.228882	0.287649	156.758	-0.438068	0.0663739	205.83	0.0450995	0.84746	AT1G12440	protein_coding
AT1G12450	7.27274	8.19165	0.171655	0.539884	6.77408	-0.123185	0.685387	8.90546	0.361734	0.214526	AT1G12450	protein_coding
AT1G12451	0	0	0	1	0	0	1	0	0	1	AT1G12451	protein_coding
AT1G12460	5.38369	3.21126	-0.745458	0.0031299	2.70746	-1.01236	0.000272321	2.47609	-1.05099	0.000160281	AT1G12460	protein_coding
AT1G12470	12.3418	11.1728	-0.143563	0.536706	12.8415	0.0365559	0.884553	10.521	-0.160737	0.521091	AT1G12470	protein_coding
AT1G12480	4.08235	7.00803	0.779608	0.0972661	5.24826	0.341727	0.541417	3.04703	-0.352457	0.560845	OZS1	protein_coding
AT1G12490	0.158521	0.0981604	-0.691463	0.636727	0.225364	0.486869	0.710875	0	-1.79769e+30	0.0694937	AT1G12490	protein_coding
AT1G12500	52.2415	42.2175	-0.307356	0.13386	40.8283	-0.376336	0.099427	48.0153	-0.0521593	0.819301	AT1G12500	protein_coding
AT1G12510	0	0	0	1	0	0	1	0	0	1	AT1G12510	pre_trna
AT1G12520	55.3799	73.1974	0.40243	0.074159	26.6764	-1.07451	0.000105362	44.3536	-0.250768	0.341221	CCS	protein_coding
AT1G12530	12.6549	26.5958	1.0715	8.41857e-05	26.2899	1.0341	0.000370249	18.5626	0.622242	0.0361127	AT1G12530	protein_coding
AT1G12540	0	0	0	1	0	0	1	0	0	1	AT1G12540	protein_coding
AT1G12550	6.1294	7.37531	0.266958	0.373331	6.27139	0.0123304	0.969469	6.46673	0.146832	0.643168	AT1G12550	protein_coding
AT1G12560	8.09279	11.1361	0.46054	0.10635	8.90976	0.11804	0.703099	10.8328	0.490247	0.101813	ATHEXP	protein_coding
AT1G12570	3.90421	3.31555	-0.235784	0.431298	2.32591	-0.767945	0.0211248	3.54069	-0.0714558	0.816991	AT1G12570	protein_coding
AT1G12580	36.8058	36.1809	-0.0247067	0.904019	43.4229	0.217811	0.340461	46.3958	0.403602	0.0772607	PEPKR1	protein_coding
AT1G12590	0	0	0	1	0	0	1	0	0	1	AT1G12590	pre_trna
AT1G12600	0.441321	0.234238	-0.913856	0.274511	0.119507	-1.90545	0.102937	0.200115	-1.07146	0.244335	AT1G12600	protein_coding
AT1G12610	0.467368	0.0482344	-3.27643	0.0558509	0.88592	0.901906	0.2132	0.0618118	-2.84906	0.0772691	DDF1	protein_coding
AT1G12620	2.64625	2.55321	-0.0516389	0.868257	2.04143	-0.395075	0.241842	2.4173	-0.061009	0.851108	AT1G12620	protein_coding
AT1G12630	2.12206	2.29956	0.115892	0.843705	1.67603	-0.361128	0.566123	1.96457	-0.0417085	0.945678	AT1G12630	protein_coding
AT1G12640	16.9136	17.4116	0.0418637	0.846581	18.5338	0.111262	0.641013	16.9374	0.0715707	0.76519	AT1G12640	protein_coding
AT1G12650	9.22351	15.8658	0.782535	0.0112135	15.4326	0.721852	0.0141193	11.9025	0.437399	0.120921	AT1G12650	protein_coding
AT1G12660	0	0	0	1	0	0	1	0	0	1	AT1G12660	protein_coding
AT1G12663	0	0	0	1	0	0	1	0	0	1	AT1G12663	protein_coding
AT1G12665	0.214965	0	-1.79769e+30	0.129929	0	-1.79769e+30	0.154645	0	-1.79769e+30	0.147731	AT1G12665	protein_coding
AT1G12672	1.75691	0.218103	-3.00996	0.114212	0	-1.79769e+30	0.00389547	0.558981	-1.58263	0.219673	AT1G12672	protein_coding
AT1G12680	17.1322	19.4694	0.184506	0.385302	17.092	-0.024093	0.91912	19.4435	0.252122	0.28516	PEPKR2	protein_coding
AT1G12700	2.11464	1.49386	-0.50136	0.148858	1.69369	-0.34095	0.335901	1.98527	-0.0215306	0.949759	AT1G12700	protein_coding
AT1G12710	5.82731	4.8243	-0.272511	0.383142	4.50243	-0.392837	0.235688	5.72992	0.0452271	0.886222	AtPP2-A12	protein_coding
AT1G12720	0	0	0	1	0	0	1	0	0	1	AT1G12720	transposable_element_gene
AT1G12725	0	0	0	1	0	0	1	0	0	1	AT1G12725	transposable_element_gene
AT1G12730	3.53226	3.87605	0.133995	0.66941	3.34768	-0.0981481	0.770465	2.48507	-0.43777	0.206973	AT1G12730	protein_coding
AT1G12740	4.51083	2.9678	-0.604001	0.0492436	2.51934	-0.861056	0.00963364	2.84441	-0.595724	0.0650155	CYP87A2	protein_coding
AT1G12750	12.6767	14.5463	0.198467	0.485272	18.1137	0.49419	0.0943653	10.4632	-0.207312	0.528116	ATRBL6	protein_coding
AT1G12760	39.1063	39.9815	0.0319332	0.877582	40.6832	0.0363231	0.874031	44.4476	0.254248	0.280145	AT1G12760	protein_coding
AT1G12770	28.0953	20.3231	-0.467206	0.0240832	21.6675	-0.395502	0.0851803	27.3129	0.0287951	0.899971	EMB1586	protein_coding
AT1G12775	1.63875	0.945566	-0.793343	0.576031	1.23547	-0.428242	0.767192	1.15262	-0.43813	0.783641	AT1G12775	protein_coding
AT1G12780	72.4653	83.2056	0.199392	0.341953	81.702	0.152372	0.515302	105.558	0.61222	0.00852419	UGE1	protein_coding
AT1G12790	5.04086	5.67926	0.172035	0.591735	5.57386	0.124299	0.711999	5.16676	0.105133	0.754453	AT1G12790	protein_coding
AT1G12800	61.0343	52.1261	-0.227614	0.283646	46.0068	-0.428483	0.068996	37.4519	-0.635039	0.00583026	AT1G12800	protein_coding
AT1G12805	35.2373	34.8329	-0.0166542	0.94875	43.4564	0.281754	0.300101	32.3415	-0.0541778	0.845335	AT1G12805	protein_coding
AT1G12810	52.976	55.0953	0.0565887	0.862917	56.8871	0.082052	0.821677	55.9747	0.148979	0.68227	AT1G12810	protein_coding
AT1G12820	23.7669	21.3087	-0.157514	0.553025	22.2719	-0.114442	0.698556	21.9145	-0.0475258	0.872041	AFB3	protein_coding
AT1G12830	26.2731	27.7977	0.0813793	0.722375	26.6028	-0.00271557	0.991398	29.7728	0.249953	0.315305	AT1G12830	protein_coding
AT1G12840	84.4728	71.0916	-0.248809	0.230044	66.3849	-0.368342	0.110645	81.7837	0.0228687	0.920582	DET3	protein_coding
AT1G12845	21.0064	29.043	0.467364	0.0869331	30.0356	0.495137	0.0875046	33.051	0.723408	0.0110331	AT1G12845	protein_coding
AT1G12850	25.6906	21.6008	-0.250157	0.238418	25.6676	-0.0220017	0.92489	25.9068	0.0816282	0.726749	AT1G12850	protein_coding
AT1G12855	0.108618	0.201777	0.893499	0.426225	0.102946	-0.0980936	0.945829	0.258575	1.32086	0.252314	AT1G12855	protein_coding
AT1G12860	19.7767	16.9363	-0.223684	0.291237	17.765	-0.175476	0.4544	17.3326	-0.120774	0.60725	SCRM2	protein_coding
AT1G12870	0	0	0	1	0	0	1	0	0	1	AT1G12870	protein_coding
AT1G12880	12.4831	16.4063	0.394267	0.12685	13.119	0.0509622	0.857421	9.23188	-0.365741	0.211092	atnudt12	protein_coding
AT1G12890	0.44566	0.183976	-1.27643	0.350648	0.140795	-1.68306	0.316767	0	-1.79769e+30	0.0349855	AT1G12890	protein_coding
AT1G12900	657.543	470.571	-0.482671	0.151338	411.693	-0.696225	0.0501296	522.086	-0.263254	0.401712	GAPA-2	protein_coding
AT1G12910	32.3803	24.8784	-0.380224	0.0719153	26.698	-0.299094	0.200391	40.371	0.387745	0.0930809	ATAN11	protein_coding
AT1G12920	62.039	60.4425	-0.0376114	0.855222	66.5415	0.0803698	0.727147	73.7521	0.319051	0.163626	ERF1-2	protein_coding
AT1G12930	7.97411	10.2101	0.356599	0.0982159	12.2479	0.598431	0.0115312	8.48837	0.159707	0.507249	AT1G12930	protein_coding
AT1G12935	0	0	0	1	0	0	1	0	0	1	AT1G12935	transposable_element_gene
AT1G12938	0	0	0	1	0	0	1	0	0	1	AT1G12938	protein_coding
AT1G12940	0	0.134699	1.79769e+30	0.0237078	0.371103	1.79769e+30	0.00159819	0.0345231	1.79769e+30	0.169863	ATNRT2.5	protein_coding
AT1G12950	4.68621	5.51864	0.235891	0.401382	5.47253	0.203076	0.496309	4.5155	0.016007	0.957689	RSH2	protein_coding
AT1G12960	0	0	0	1	0	0	1	0	0	1	AT1G12960	protein_coding
AT1G12970	9.02166	8.74527	-0.0448905	0.858001	9.80398	0.0992646	0.710602	11.9941	0.480398	0.0660941	PIRL3	protein_coding
AT1G12980	0.45442	0.200992	-1.17689	0.184816	0.492215	0.0945515	0.89919	0.154541	-1.48649	0.144419	DRN	protein_coding
AT1G12990	16.289	12.2185	-0.414831	0.0576965	13.3682	-0.305806	0.202531	15.746	0.0206286	0.930771	AT1G12990	protein_coding
AT1G13000	13.3198	16.7331	0.329132	0.163323	17.4362	0.367803	0.156318	13.2783	0.065034	0.802072	AT1G13000	protein_coding
AT1G13010	0	0	0	1	0	0	1	0	0	1	AT1G13010	pre_trna
AT1G13020	18.4005	17.6913	-0.0567026	0.786829	18.9868	0.0245454	0.915819	19.7833	0.174084	0.453661	EIF4B2	protein_coding
AT1G13030	2.75635	3.1186	0.17814	0.565114	3.57995	0.356472	0.264786	3.48339	0.407276	0.198921	AT1G13030	protein_coding
AT1G13040	2.35973	2.30062	-0.0365988	0.922292	2.85509	0.254208	0.499084	2.31076	0.0392912	0.918544	AT1G13040	protein_coding
AT1G13050	2.62729	1.52493	-0.78483	0.154631	3.94225	0.564749	0.208663	1.54741	-0.694158	0.210329	AT1G13050	protein_coding
AT1G13060	119.038	110.725	-0.104436	0.618492	111.026	-0.121234	0.602664	125.92	0.150627	0.513553	PBE1	protein_coding
AT1G13080	15.411	14.5979	-0.0781991	0.765677	9.02998	-0.79188	0.0102549	7.29299	-1.00984	0.00194537	CYP71B2	protein_coding
AT1G13090	21.5666	23.5295	0.125673	0.552669	18.759	-0.221922	0.350532	15.3357	-0.422363	0.079065	CYP71B28	protein_coding
AT1G13100	4.03204	3.53968	-0.187889	0.561837	3.48285	-0.231949	0.494813	3.15904	-0.282479	0.406751	CYP71B29	protein_coding
AT1G13110	22.4618	27.6815	0.301447	0.148808	27.6754	0.280418	0.226566	20.5152	-0.0612377	0.794243	CYP71B7	protein_coding
AT1G13120	5.94624	8.02501	0.432525	0.0725807	8.32349	0.464501	0.0748864	5.56544	-0.0259412	0.922987	emb1745	protein_coding
AT1G13130	1.49961	1.85719	0.308537	0.438563	0.730949	-1.05745	0.0283978	1.12198	-0.34899	0.428279	AT1G13130	protein_coding
AT1G13140	0.237493	0.588246	1.30854	0.0746537	0.540215	1.16494	0.172322	0.527681	1.22133	0.117479	CYP86C3	protein_coding
AT1G13150	0.377036	0.46694	0.308537	0.626817	1.03233	1.43242	0.0135052	0.265946	-0.434026	0.545449	CYP86C4	protein_coding
AT1G13160	6.25313	7.67566	0.295712	0.363961	8.28669	0.385507	0.299448	7.39915	0.312324	0.395905	AT1G13160	protein_coding
AT1G13170	9.04353	8.91499	-0.0206529	0.939492	11.8432	0.368395	0.20947	9.54523	0.147437	0.621973	ORP1D	protein_coding
AT1G13180	5.66514	5.6913	0.00664635	0.980267	6.90872	0.265597	0.34448	5.69005	0.0758736	0.789336	ARP3	protein_coding
AT1G13190	30.3405	29.8392	-0.0240387	0.911042	33.1474	0.106942	0.653848	40.4446	0.484244	0.0419721	AT1G13190	protein_coding
AT1G13195	5.20023	6.67427	0.360032	0.61226	5.91955	0.166202	0.838456	6.43249	0.376343	0.653239	AT1G13195	protein_coding
AT1G13200	0	0	0	1	0.0581842	1.79769e+30	0.16287	0.0487151	1.79769e+30	0.169863	AT1G13200	protein_coding
AT1G13210	6.95306	9.58954	0.463815	0.0294776	12.0649	0.774387	0.000963356	8.58271	0.373329	0.115709	ACA.l	protein_coding
AT1G13220	2.38973	4.2333	0.824936	0.0390094	4.91425	1.01942	0.0148937	2.90794	0.352692	0.45671	LINC2	protein_coding
AT1G13230	0.0553736	0.0342888	-0.691463	0.738416	0.31489	2.48687	0.106424	0.307584	2.54325	0.0883918	AT1G13230	protein_coding
AT1G13240	0	0	0	1	0	0	1	0	0	1	AT1G13240	pre_trna
AT1G13245	284.276	487.384	0.777767	0.000265757	306.232	0.0866242	0.709457	296.093	0.128304	0.576097	DVL4	protein_coding
AT1G13250	23.2865	23.75	0.0284288	0.894582	26.8999	0.187396	0.427561	27.0874	0.287668	0.223406	GATL3	protein_coding
AT1G13260	22.5932	25.5315	0.17639	0.404382	41.2803	0.848854	0.000255726	36.2491	0.751598	0.00125461	RAV1	protein_coding
AT1G13270	17.4785	15.44	-0.178909	0.440586	12.9166	-0.457065	0.0765898	18.1373	0.122922	0.622189	MAP1C	protein_coding
AT1G13280	41.6031	36.4327	-0.191457	0.356614	40.893	-0.0455466	0.842989	36.6871	-0.111875	0.628373	AOC4	protein_coding
AT1G13290	0.0670353	0.04151	-0.691463	0.738416	0.127069	0.901906	0.60796	0	-1.79769e+30	0.147731	DOT5	protein_coding
AT1G13300	25.784	24.0101	-0.102834	0.637557	27.2978	0.061598	0.796915	33.2677	0.437186	0.065194	HRS1	protein_coding
AT1G13310	0	0	0	1	0	0	1	0	0	1	AT1G13310	protein_coding
AT1G13320	30.339	27.213	-0.156876	0.467434	31.5383	0.0352213	0.883771	29.9032	0.0486709	0.833896	PP2AA3	protein_coding
AT1G13330	0.83047	2.51982	1.60132	0.0434864	1.88904	1.16494	0.177601	1.44981	0.873403	0.325319	AHP2	protein_coding
AT1G13340	5.15646	5.33266	0.0484738	0.875816	5.34061	0.029914	0.926924	4.76674	-0.0438348	0.892928	AT1G13340	protein_coding
AT1G13350	15.3749	19.3659	0.332941	0.155287	20.2526	0.376818	0.141884	15.6043	0.0909069	0.733793	AT1G13350	protein_coding
AT1G13360	76.7009	73.6997	-0.0575853	0.818761	65.8619	-0.24051	0.351122	57.5153	-0.345756	0.15107	AT1G13360	protein_coding
AT1G13370	0.762824	0.377888	-1.01339	0.308543	0.433791	-0.835059	0.430302	0.24213	-1.58603	0.198597	AT1G13370	protein_coding
AT1G13380	55.768	53.122	-0.0701284	0.741764	55.5545	-0.0262433	0.911265	61.7667	0.216934	0.355114	AT1G13380	protein_coding
AT1G13390	41.7057	38.941	-0.0989543	0.713064	41.9832	-0.0111441	0.970236	33.1594	-0.261286	0.441292	AT1G13390	protein_coding
AT1G13400	0.117422	0.508977	2.11589	0.136337	0.33387	1.48687	0.368342	0.931782	3.05783	0.0367629	NUB	protein_coding
AT1G13410	0.968323	0.70389	-0.460138	0.362222	0.917752	-0.0980936	0.840927	0.534534	-0.787663	0.143843	AT1G13410	protein_coding
AT1G13420	3.76142	10.0237	1.41407	6.03563e-06	9.2944	1.28438	0.00010034	5.54319	0.628984	0.0681446	ATST4B	protein_coding
AT1G13430	1.36326	1.24615	-0.129584	0.795321	1.16901	-0.242484	0.636246	1.23633	-0.0714558	0.887712	ATST4C	protein_coding
AT1G13440	1101.95	793.803	-0.473213	0.155488	924.734	-0.273665	0.483904	970.096	-0.114324	0.694598	GAPC-2	protein_coding
AT1G13448	8.55354	15.1331	0.823111	0.190353	13.8974	0.679517	0.345836	8.31121	0.0280798	0.972738	AT1G13448	other_rna
AT1G13450	23.0458	27.0755	0.232484	0.315887	29.8352	0.351802	0.1552	31.3727	0.514549	0.0481218	GT-1	protein_coding
AT1G13460	6.09611	5.76245	-0.0812061	0.798193	5.15094	-0.263757	0.440918	4.51501	-0.363614	0.308107	AT1G13460	protein_coding
AT1G13470	0.253836	0.314363	0.308537	0.719995	0.240579	-0.0980936	0.92345	0.302139	0.320862	0.728737	AT1G13470	protein_coding
AT1G13480	0.596616	0.517216	-0.206036	0.751348	0.565458	-0.0980936	0.879797	0.236716	-1.2641	0.122036	AT1G13480	protein_coding
AT1G13485	0	0	0	1	0	0	1	0	0	1	AT1G13485	protein_coding
AT1G13490	0	0	0	1	0	0	1	0	0	1	AT1G13490	protein_coding
AT1G13500	0.0708163	0.0877025	0.308537	0.857755	0.134236	0.901906	0.60796	0.280974	2.05783	0.180236	AT1G13500	protein_coding
AT1G13510	0.918001	0.442127	-1.05403	0.0774701	0.966731	0.0539095	0.917623	0.526111	-0.733586	0.208146	AT1G13510	protein_coding
AT1G13520	0.445882	0.631089	0.501182	0.460097	0.422595	-0.0980936	0.898851	0.252729	-0.749528	0.381264	AT1G13520	protein_coding
AT1G13530	1.13662	1.31967	0.215427	0.682575	0.403973	-1.51313	0.0337476	0.789201	-0.456746	0.434159	AT1G13530	protein_coding
AT1G13540	0.193639	0.6395	1.72357	0.0463784	0.244702	0.316944	0.773243	0.358536	0.958292	0.328066	AT1G13540	protein_coding
AT1G13550	0.0635779	0	-1.79769e+30	0.129929	0	-1.79769e+30	0.154645	0	-1.79769e+30	0.147731	AT1G13550	protein_coding
AT1G13560	39.9175	35.0529	-0.187485	0.361667	38.2282	-0.0830915	0.715869	38.261	0.00839748	0.970708	AAPT1	protein_coding
AT1G13570	11.7293	10.2993	-0.187572	0.43437	12.6203	0.0849112	0.740138	9.91792	-0.17247	0.507116	AT1G13570	protein_coding
AT1G13580	5.27899	4.77557	-0.144589	0.658196	3.46796	-0.626883	0.084341	3.97249	-0.340676	0.346177	LAG13	protein_coding
AT1G13590	6.82938	7.88117	0.206657	0.661692	5.59007	-0.309598	0.543006	6.89731	0.0838224	0.863872	ATPSK1	protein_coding
AT1G13600	3.11138	6.04266	0.95763	0.0285994	7.10414	1.1704	0.00761963	4.26459	0.524395	0.26059	AtbZIP58	protein_coding
AT1G13605	0.251671	0.935047	1.8935	0.189298	0.238527	-0.0980936	0.961681	0.199709	-0.264101	0.897281	AT1G13605	protein_coding
AT1G13607	0.992966	1.53717	0.630465	0.587294	1.88222	0.901906	0.468162	0.787948	-0.264101	0.855134	AT1G13607	protein_coding
AT1G13608	18.9834	8.39641	-1.17689	0.0765643	6.42569	-1.58352	0.0398512	1.07599	-4.07146	0.009289	AT1G13608	protein_coding
AT1G13609	91.7848	66.7863	-0.458702	0.128824	17.0996	-2.445	4.76597e-12	28.2438	-1.63078	2.1493e-06	AT1G13609	protein_coding
AT1G13610	0.186188	0.422753	1.18305	0.235267	0.411764	1.12436	0.34155	0.344751	0.958345	0.404203	AT1G13610	protein_coding
AT1G13620	0	0.89242	1.79769e+30	0.00443333	1.06238	1.79769e+30	0.00466035	1.39776	1.79769e+30	0.00119731	RGF2	protein_coding
AT1G13630	0.781624	0.66282	-0.237859	0.657037	0.842352	0.0871811	0.853366	0.703893	-0.0816193	0.873463	AT1G13630	protein_coding
AT1G13635	1.27061	1.72522	0.441261	0.440192	2.08736	0.695456	0.184241	1.27597	0.0756184	0.897377	AT1G13635	protein_coding
AT1G13640	14.5662	10.2322	-0.509509	0.0185663	13.8898	-0.0893056	0.703924	18.1266	0.385035	0.0983595	AT1G13640	protein_coding
AT1G13650	17.9573	31.882	0.828172	0.00398762	17.8676	-0.0279386	0.931032	5.62164	-1.60597	1.12778e-05	AT1G13650	protein_coding
AT1G13660	0	0	0	1	0	0	1	0	0	1	AT1G13660	transposable_element_gene
AT1G13670	18.7526	22.1183	0.238147	0.346395	27.4005	0.526397	0.0489011	26.3071	0.557901	0.0363109	AT1G13670	protein_coding
AT1G13680	0.138877	0.0859959	-0.691463	0.636727	0.263247	0.901906	0.468162	0	-1.79769e+30	0.0694937	AT1G13680	protein_coding
AT1G13690	36.9967	42.408	0.196938	0.447573	47.1796	0.330055	0.250677	49.0675	0.476912	0.102936	ATE1	protein_coding
AT1G13700	18.9812	15.9808	-0.248229	0.478911	17.7532	-0.117202	0.762868	22.6593	0.325074	0.386157	PGL1	protein_coding
AT1G13710	4.76401	4.39912	-0.114962	0.690942	5.22814	0.11341	0.704815	7.06335	0.637719	0.0263958	CYP78A5	protein_coding
AT1G13720	0	0	0	1	0	0	1	0	0	1	AT1G13720	pre_trna
AT1G13730	13.4355	13.2953	-0.015132	0.946547	13.4708	-0.0169206	0.945569	14.2267	0.152096	0.536646	AT1G13730	protein_coding
AT1G13740	7.3302	8.59393	0.229465	0.473494	10.0505	0.434639	0.213481	10.8967	0.641507	0.0530583	AFP2	protein_coding
AT1G13750	4.69225	8.00147	0.769985	0.0144765	9.37332	0.977571	0.00444306	6.27257	0.488318	0.181394	AT1G13750	protein_coding
AT1G13755	0	0	0	1	0	0	1	0	0	1	AT1G13755	protein_coding
AT1G13760	0	0	0	1	0	0	1	0	0	1	AT1G13760	protein_coding
AT1G13770	7.53849	7.39046	-0.0286116	0.914943	8.11595	0.0857761	0.766926	5.55965	-0.369738	0.216806	RUS3	protein_coding
AT1G13780	3.47226	2.79809	-0.311432	0.354668	2.74995	-0.357181	0.310393	3.35925	0.021808	0.948484	AT1G13780	protein_coding
AT1G13790	0.953881	1.48619	0.639743	0.110763	1.89562	0.970078	0.0152756	0.927853	0.0296303	0.946094	AT1G13790	protein_coding
AT1G13800	0.387678	0.154324	-1.32889	0.051004	0.419922	0.0945515	0.866881	0.241713	-0.612024	0.328361	AT1G13800	protein_coding
AT1G13810	6.53639	5.87952	-0.152794	0.617157	5.86897	-0.176096	0.583689	4.80463	-0.374525	0.251361	AT1G13810	protein_coding
AT1G13820	38.4598	36.4211	-0.0785768	0.705306	28.0805	-0.474492	0.0422359	28.0337	-0.386644	0.0980484	AT1G13820	protein_coding
AT1G13830	2.80521	3.54092	0.336017	0.444457	3.78354	0.41092	0.354718	2.48286	-0.10656	0.821513	AT1G13830	protein_coding
AT1G13840	0	0	0	1	0	0	1	0	0	1	AT1G13840	pre_trna
AT1G13850	0	0	0	1	0	0	1	0	0	1	AT1G13850	pre_trna
AT1G13860	5.98622	4.82421	-0.311353	0.352067	5.54751	-0.130511	0.699069	4.30549	-0.405922	0.228785	QUL1	protein_coding
AT1G13870	16.2248	13.4254	-0.273238	0.266491	13.6084	-0.274416	0.301704	14.0712	-0.135913	0.605243	DRL1	protein_coding
AT1G13880	16.4373	15.4913	-0.0855158	0.698361	18.104	0.118626	0.622646	17.9886	0.199648	0.407166	AT1G13880	protein_coding
AT1G13890	0	0	0	1	0	0	1	0	0	1	SNAP30	protein_coding
AT1G13900	13.4497	10.6604	-0.33532	0.125098	10.5578	-0.369981	0.125915	11.4513	-0.16253	0.498315	AT1G13900	protein_coding
AT1G13910	3.8746	4.20791	0.119059	0.720392	3.67224	-0.0980936	0.781848	2.7908	-0.403826	0.269289	AT1G13910	protein_coding
AT1G13920	5.03784	6.1888	0.296855	0.370589	5.39083	0.0769931	0.827273	4.06215	-0.241017	0.507931	AT1G13920	protein_coding
AT1G13930	1012.55	1032.48	0.0281281	0.914653	786.808	-0.384617	0.17694	816.629	-0.240695	0.345453	AT1G13930	protein_coding
AT1G13940	4.51226	4.48911	-0.00742104	0.975771	4.98599	0.123322	0.637965	3.81819	-0.171419	0.520808	AT1G13940	protein_coding
AT1G13950	12.984	12.8959	-0.00982479	0.973529	13.8899	0.0765849	0.804397	9.28309	-0.414518	0.198677	ELF5A-1	protein_coding
AT1G13960	13.0153	14.5726	0.163052	0.531797	16.0053	0.277631	0.319125	14.7301	0.248103	0.361659	WRKY4	protein_coding
AT1G13970	1.02815	1.8645	0.858734	0.0347396	1.77491	0.766977	0.0677388	1.25294	0.354809	0.417478	AT1G13970	protein_coding
AT1G13980	6.92837	5.63159	-0.298974	0.262311	7.70578	0.132717	0.638554	8.01217	0.27922	0.351446	GN	protein_coding
AT1G13990	32.2705	48.9474	0.601018	0.00492617	38.7754	0.244219	0.308959	33.3334	0.116296	0.63013	AT1G13990	protein_coding
AT1G14000	28.6625	28.2352	-0.0216728	0.930684	26.1224	-0.154592	0.578657	22.0727	-0.307363	0.27789	VIK	protein_coding
AT1G14010	27.6383	33.5795	0.280912	0.437225	32.1565	0.197731	0.621673	32.0658	0.28391	0.468794	AT1G14010	protein_coding
AT1G14020	8.92299	9.035	0.0179977	0.957739	8.74735	-0.0493904	0.897844	7.56689	-0.168285	0.665058	AT1G14020	protein_coding
AT1G14030	20.4377	15.0198	-0.44437	0.0912261	16.8586	-0.29846	0.29898	15.0417	-0.372724	0.195908	AT1G14030	protein_coding
AT1G14040	4.05875	3.41357	-0.249758	0.372877	3.38747	-0.28154	0.344481	2.59582	-0.575303	0.0591737	AT1G14040	protein_coding
AT1G14048	0	0	0	1	0	0	1	0	0	1	AT1G14048	protein_coding
AT1G14060	18.3242	17.9554	-0.029333	0.907888	20.0391	0.108357	0.688125	18.7752	0.104621	0.697982	AT1G14060	protein_coding
AT1G14070	3.68031	4.05145	0.138612	0.666686	4.50547	0.27114	0.41448	2.75819	-0.346563	0.325242	FUT7	protein_coding
AT1G14071	43.4943	80.7984	0.893499	0.573692	82.4457	0.901906	0.60796	34.5141	-0.264101	0.897281	MIR830A	mirna
AT1G14080	2.11292	1.96256	-0.106501	0.77385	2.8036	0.387333	0.288224	1.6096	-0.322995	0.410223	FUT6	protein_coding
AT1G14100	0.100637	0	-1.79769e+30	0.0555316	0.0953816	-0.0980936	0.945829	0	-1.79769e+30	0.0694937	FUT8	protein_coding
AT1G14110	0	0	0	1	0	0	1	0	0	1	ATFUT9	protein_coding
AT1G14120	10.7913	13.1517	0.285379	0.265349	11.4003	0.0584967	0.834178	4.96339	-1.05093	0.000657967	AT1G14120	protein_coding
AT1G14130	5.49695	6.84279	0.315954	0.276673	7.30456	0.389456	0.201084	4.58684	-0.191588	0.54772	AT1G14130	protein_coding
AT1G14140	15.9965	13.2662	-0.27	0.273053	12.2507	-0.405603	0.131329	16.0938	0.0782913	0.763215	AT1G14140	protein_coding
AT1G14150	154.5	164.463	0.0901535	0.717246	138.35	-0.179999	0.522969	175.293	0.251704	0.355758	PQL1	protein_coding
AT1G14160	6.91833	8.45064	0.288637	0.708498	8.08399	0.203935	0.807326	7.82123	0.246514	0.780005	AT1G14160	protein_coding
AT1G14170	4.36786	6.37702	0.545955	0.121496	6.84918	0.628295	0.0914219	6.86416	0.721698	0.0469371	AT1G14170	protein_coding
AT1G14180	3.67383	2.83388	-0.374506	0.289362	3.97222	0.0919504	0.792391	3.55746	0.0231038	0.947343	AT1G14180	protein_coding
AT1G14185	1.50724	1.56469	0.0539639	0.896246	1.59659	0.0623711	0.882657	1.40711	-0.0296357	0.944808	AT1G14185	protein_coding
AT1G14190	3.33167	3.03011	-0.136874	0.690369	3.89775	0.205687	0.551506	3.42865	0.110939	0.749584	AT1G14190	protein_coding
AT1G14200	25.5326	27.0352	0.0824965	0.728696	25.6658	-0.0132047	0.959492	40.6095	0.739018	0.00318527	AT1G14200	protein_coding
AT1G14205	4.01615	6.10422	0.603993	0.452541	4.49848	0.142914	0.881825	5.50471	0.524395	0.569853	AT1G14205	protein_coding
AT1G14210	30.6745	33.9579	0.146707	0.522993	36.551	0.23216	0.35494	38.2728	0.388819	0.120597	AT1G14210	protein_coding
AT1G14220	0.981792	3.38715	1.78658	0.00322235	3.19035	1.67951	0.00842169	3.00503	1.68343	0.00748459	AT1G14220	protein_coding
AT1G14225	10.2215	0	-1.79769e+30	0.129929	0	-1.79769e+30	0.154645	0	-1.79769e+30	0.147731	AT1G14225	protein_coding
AT1G14230	11.8476	12.1931	0.0414752	0.855813	10.8376	-0.149258	0.554722	8.61521	-0.390089	0.128347	AT1G14230	protein_coding
AT1G14240	4.73312	5.7945	0.291892	0.392927	4.80182	8.96907e-05	0.999823	3.75415	-0.264758	0.474318	AT1G14240	protein_coding
AT1G14250	6.06826	5.75146	-0.0773545	0.773555	1.87799	-1.7128	5.55277e-07	2.12924	-1.44141	1.21806e-05	AT1G14250	protein_coding
AT1G14260	1.31157	0.464635	-1.49713	0.373812	0.697635	-0.931463	0.482303	0.870332	-0.522118	0.685017	AT1G14260	protein_coding
AT1G14270	43.5538	40.4071	-0.108192	0.648925	34.0469	-0.375984	0.184929	37.2709	-0.155206	0.553312	AT1G14270	protein_coding
AT1G14280	82.9379	77.9587	-0.0893221	0.667495	78.85	-0.0936312	0.686471	88.4856	0.162954	0.478094	PKS2	protein_coding
AT1G14290	84.9168	64.4842	-0.397103	0.053179	62.9004	-0.453691	0.0474845	97.303	0.265976	0.24497	SBH2	protein_coding
AT1G14300	11.1925	11.9012	0.088571	0.720723	11.0902	-0.0339633	0.899183	12.201	0.194005	0.467732	AT1G14300	protein_coding
AT1G14310	14.8934	15.7575	0.0813592	0.759141	18.1353	0.263414	0.343134	15.8883	0.16283	0.559488	AT1G14310	protein_coding
AT1G14315	0	0	0	1	0	0	1	0	0	1	AT1G14315	protein_coding
AT1G14320	672.448	522.6	-0.363715	0.238819	523.339	-0.38239	0.264383	767.232	0.25978	0.40343	SAC52	protein_coding
AT1G14330	10.7473	8.93859	-0.265857	0.248381	9.02096	-0.273332	0.278015	9.58739	-0.095224	0.702888	AT1G14330	protein_coding
AT1G14340	15.5012	16.6345	0.101795	0.681348	15.4609	-0.0244708	0.927729	13.5243	-0.127284	0.638996	AT1G14340	protein_coding
AT1G14345	164.076	105.723	-0.634081	0.0021115	72.2581	-1.20385	1.78023e-07	94.5822	-0.725186	0.00152608	AT1G14345	protein_coding
AT1G14350	6.3176	6.28328	-0.0078587	0.98125	8.03053	0.325414	0.354845	5.02029	-0.262059	0.483461	AtMYB124	protein_coding
AT1G14360	10.0177	10.8113	0.109991	0.720073	11.3934	0.164942	0.63098	9.948	0.0594757	0.859406	ATUTR3	protein_coding
AT1G14370	4.49236	9.1908	1.03272	0.0199422	10.2687	1.172	0.0180057	7.89853	0.883653	0.0782981	APK2A	protein_coding
AT1G14380	15.3837	15.2513	-0.0124673	0.962914	17.8472	0.193583	0.449828	14.8694	0.0204829	0.942548	IQD28	protein_coding
AT1G14390	0.66457	1.46089	1.13636	0.0106539	1.3857	1.03941	0.0229059	1.58207	1.32086	0.00328306	AT1G14390	protein_coding
AT1G14400	170.778	176.878	0.0506344	0.815335	178.537	0.0433887	0.858739	210.217	0.369304	0.135846	UBC1	protein_coding
AT1G14410	14.8037	10.0421	-0.559904	0.0316701	12.1269	-0.308453	0.258982	11.2159	-0.33087	0.225879	ATWHY1	protein_coding
AT1G14420	0.0433389	0.0536731	0.308537	0.857755	0.123227	1.48687	0.368342	0.0687815	0.735899	0.673144	AT59	protein_coding
AT1G14430	2.89904	1.93688	-0.581839	0.0902073	1.95227	-0.591134	0.098021	2.1794	-0.342103	0.323599	AT1G14430	protein_coding
AT1G14440	14.1151	13.6964	-0.0434437	0.876449	12.6773	-0.175694	0.552291	16.8072	0.321378	0.260292	AtHB31	protein_coding
AT1G14450	144.438	132.133	-0.128464	0.533796	105.289	-0.47681	0.0392661	118.999	-0.209956	0.362494	AT1G14450	protein_coding
AT1G14455	0.537526	0.33285	-0.691463	0.562979	1.01891	0.901906	0.374261	0.853086	0.735899	0.464997	AT1G14455	protein_coding
AT1G14460	3.29569	3.78493	0.199685	0.42856	4.43112	0.406379	0.129286	3.29945	0.0711856	0.794478	AT1G14460	protein_coding
AT1G14470	0.716494	0.946499	0.401646	0.446487	0.995977	0.454447	0.391356	0.795983	0.221326	0.686832	AT1G14470	protein_coding
AT1G14480	1.55411	1.1561	-0.426828	0.368639	1.31373	-0.263129	0.568824	0.795636	-0.896369	0.0718338	AT1G14480	protein_coding
AT1G14490	2.00591	1.38012	-0.53946	0.331208	1.47867	-0.460664	0.406337	1.68018	-0.186098	0.730951	AT1G14490	protein_coding
AT1G14500	0.122448	0.0379115	-1.69146	0.363686	0.0580266	-1.09809	0.536879	0.0971662	-0.264101	0.855134	AT1G14500	protein_coding
AT1G14510	43.0743	40.2351	-0.0983729	0.633527	43.9962	0.00984008	0.965717	54.0713	0.397577	0.0826732	AL7	protein_coding
AT1G14518	0	0	0	1	0.160087	1.79769e+30	0.16287	0	0	1	AT1G14518	other_rna
AT1G14520	5.75354	8.90513	0.630187	0.0680482	5.51446	-0.0819281	0.83725	6.20075	0.177546	0.632337	MIOX1	protein_coding
AT1G14530	4.8405	9.02105	0.898138	0.00326411	7.22527	0.557189	0.0961878	4.62696	0.00445081	0.990238	THH1	protein_coding
AT1G14540	0.267085	0.0826929	-1.69146	0.198925	0.189852	-0.513131	0.642481	0.052985	-2.2641	0.172853	AT1G14540	protein_coding
AT1G14549	0	0	0	1	0	0	1	0	0	1	AT1G14549	protein_coding
AT1G14550	0.0889292	0.110134	0.308537	0.857755	0.0842848	-0.0980936	0.961681	0.141136	0.735899	0.673144	AT1G14550	protein_coding
AT1G14560	9.86234	8.43596	-0.225378	0.352653	9.74335	-0.0382222	0.882853	6.69858	-0.488532	0.0677527	AT1G14560	protein_coding
AT1G14570	36.8079	30.5064	-0.270904	0.211706	32.8316	-0.18564	0.457293	32.6615	-0.10288	0.681272	AT1G14570	protein_coding
AT1G14580	27.1746	18.8548	-0.527324	0.0206519	17.5748	-0.649454	0.00666684	17.1479	-0.594679	0.0117619	AT1G14580	protein_coding
AT1G14590	6.15043	5.89945	-0.0601079	0.839471	5.08628	-0.294786	0.355561	5.1198	-0.195059	0.535277	AT1G14590	protein_coding
AT1G14600	4.59098	5.57199	0.27939	0.431661	5.65658	0.280418	0.446509	3.13305	-0.481692	0.228071	AT1G14600	protein_coding
AT1G14610	21.3974	22.1769	0.0516227	0.801315	27.8896	0.36158	0.115222	21.6402	0.085821	0.706992	VALRS	protein_coding
AT1G14620	18.9922	16.0871	-0.239504	0.372047	20.9089	0.118001	0.683276	17.4968	-0.0487721	0.859212	DECOY	protein_coding
AT1G14630	7.00916	7.85378	0.164147	0.623412	7.59211	0.0945515	0.787424	11.4771	0.780987	0.017859	AT1G14630	protein_coding
AT1G14640	1.79274	1.34051	-0.419384	0.266942	2.43646	0.421913	0.237886	1.15418	-0.565757	0.153609	AT1G14640	protein_coding
AT1G14642	22.316	6.90932	-1.69146	0.363686	0	-1.79769e+30	0.075238	8.85421	-1.2641	0.482121	AT1G14642	protein_coding
AT1G14650	27.0517	22.9322	-0.238342	0.35722	29.409	0.0998301	0.681437	27.7465	0.106129	0.689125	AT1G14650	protein_coding
AT1G14660	2.94315	3.0238	0.0390055	0.914384	3.51761	0.236526	0.512513	1.81074	-0.631236	0.134306	ATNHX8	protein_coding
AT1G14670	60.6648	46.6622	-0.378606	0.0686392	51.2391	-0.264324	0.255403	59.0015	0.0294356	0.898136	AT1G14670	protein_coding
AT1G14680	1.11413	1.44251	0.372667	0.526495	1.34392	0.24983	0.678033	1.92893	0.86143	0.132336	AT1G14680	protein_coding
AT1G14685	31.9817	32.3682	0.0173284	0.946683	32.5089	0.00287873	0.991372	38.0466	0.320064	0.221285	BBR/BPC2	protein_coding
AT1G14686	0.581329	0.154274	-1.91386	0.0731401	0.0787098	-2.90545	0.0630335	0.0659003	-3.07146	0.0548842	AT1G14686	protein_coding
AT1G14687	5.81396	3.80785	-0.610543	0.117291	4.23871	-0.476605	0.226667	6.12182	0.143984	0.696038	HB32	protein_coding
AT1G14688	0.155006	0	-1.79769e+30	0.129929	0	-1.79769e+30	0.154645	0	-1.79769e+30	0.147731	AT1G14688	protein_coding
AT1G14690	12.8574	17.4521	0.440803	0.089747	17.6866	0.439359	0.118909	17.9168	0.548265	0.0531165	MAP65-7	protein_coding
AT1G14700	33.7895	29.2113	-0.210049	0.318292	24.1129	-0.507481	0.0312581	20.0197	-0.685609	0.00433817	PAP3	protein_coding
AT1G14710	38.3456	34.0962	-0.169448	0.41349	43.1971	0.151163	0.513986	40.4219	0.145621	0.52731	AT1G14710	protein_coding
AT1G14720	52.1352	41.5649	-0.326891	0.111752	44.9766	-0.233795	0.306065	54.0642	0.121958	0.593558	EXGT-A2	protein_coding
AT1G14730	20.2227	18.1958	-0.152368	0.523876	18.306	-0.164367	0.526883	13.0343	-0.564114	0.0346877	AT1G14730	protein_coding
AT1G14740	35.0167	33.5038	-0.0637186	0.756344	40.0776	0.174043	0.448446	45.6547	0.452265	0.0481438	AT1G14740	protein_coding
AT1G14750	0.857587	0.486786	-0.816994	0.125554	0.575733	-0.595593	0.251186	0.510391	-0.679138	0.199343	SDS	protein_coding
AT1G14755	0	0	0	1	0	0	1	0	0	1	AT1G14755	protein_coding
AT1G14760	2.0918	1.63921	-0.35174	0.618828	0.656715	-1.69233	0.127753	2.63534	0.402629	0.554988	KNATM	protein_coding
AT1G14770	7.18925	4.31106	-0.737801	0.00823319	4.86807	-0.5832	0.0490327	5.67704	-0.271161	0.340776	AT1G14770	protein_coding
AT1G14780	2.86275	1.56165	-0.874327	0.0552622	1.84113	-0.657521	0.170982	1.64967	-0.725681	0.127404	AT1G14780	protein_coding
AT1G14790	2.59652	2.77293	0.09483	0.748743	3.08506	0.22801	0.473551	2.4934	0.0110789	0.972673	RDR1	protein_coding
AT1G14800	0.0712629	0	-1.79769e+30	0.367195	0	-1.79769e+30	0.382697	0	-1.79769e+30	0.380725	AT1G14800	protein_coding
AT1G14810	45.8016	36.9172	-0.311108	0.130632	42.4301	-0.131021	0.566311	50.2441	0.203098	0.374408	AT1G14810	protein_coding
AT1G14820	8.40796	11.8154	0.490835	0.0929594	11.4064	0.419308	0.166458	9.486	0.243586	0.42516	AT1G14820	protein_coding
AT1G14830	37.0443	33.2196	-0.157216	0.443488	33.624	-0.16047	0.482871	33.3812	-0.0806734	0.723828	DRP1C	protein_coding
AT1G14840	15.9963	16.3127	0.0282579	0.903273	16.341	0.0100574	0.969217	14.8341	-0.0392743	0.8756	ATMAP70-4	protein_coding
AT1G14850	6.37096	5.19037	-0.295674	0.176771	6.75119	0.0629199	0.791363	6.01793	-0.0127012	0.957657	NUP155	protein_coding
AT1G14860	4.69404	4.45084	-0.0767535	0.822065	3.68424	-0.370173	0.312256	2.32804	-0.942173	0.0163557	NUDT18	protein_coding
AT1G14870	27.1755	32.9511	0.27802	0.243256	31.0273	0.170522	0.512639	24.5736	-0.0756558	0.774699	PCR2	protein_coding
AT1G14880	8.9369	9.3479	0.0648676	0.840138	1.37354	-2.72258	4.17023e-08	8.52921	0.00217916	0.994839	PCR1	protein_coding
AT1G14890	155.855	106.489	-0.549497	0.00800377	128.882	-0.294862	0.203473	151.579	0.0294072	0.898146	AT1G14890	protein_coding
AT1G14900	55.5504	38.845	-0.51607	0.0136957	42.2446	-0.415741	0.0725859	48.0764	-0.138927	0.547177	HMGA	protein_coding
AT1G14910	21.1739	19.021	-0.15469	0.4544	23.4418	0.12609	0.581714	23.7665	0.236184	0.303277	AT1G14910	protein_coding
AT1G14920	78.2436	65.3492	-0.259803	0.220604	75.5924	-0.0704414	0.767166	101.376	0.443215	0.0578881	GAI	protein_coding
AT1G14930	0.789287	0.570204	-0.469071	0.565567	1.37145	0.776376	0.289339	0.835097	0.150937	0.845953	AT1G14930	protein_coding
AT1G14940	0	0	0	1	0	0	1	0	0	1	AT1G14940	protein_coding
AT1G14950	0.105706	0.0654557	-0.691463	0.738416	0	-1.79769e+30	0.154645	0.0838807	-0.264101	0.897281	AT1G14950	protein_coding
AT1G14960	26.1737	48.0156	0.875384	0.000220165	31.1743	0.231529	0.38473	33.4314	0.422624	0.108325	AT1G14960	protein_coding
AT1G14970	4.30698	4.29826	-0.00292441	0.99207	5.70694	0.385331	0.199457	4.74499	0.20927	0.489907	AT1G14970	protein_coding
AT1G14980	170.893	139.398	-0.293888	0.152255	132.508	-0.387731	0.0901173	137.047	-0.248884	0.275763	CPN10	protein_coding
AT1G14990	18.9597	18.4439	-0.0397932	0.890207	21.4473	0.157159	0.597155	18.1892	0.00969619	0.974351	AT1G14990	protein_coding
AT1G15000	35.4671	26.8647	-0.40077	0.0562927	34.3247	-0.0679467	0.768678	37.653	0.155824	0.500487	scpl50	protein_coding
AT1G15002	2.31875	1.57941	-0.55396	0.753678	1.31859	-0.835059	0.703384	1.83999	-0.264101	0.897089	AT1G15002	other_rna
AT1G15010	17.1336	7.19934	-1.25089	0.000607802	21.6517	0.316944	0.318416	12.3011	-0.408491	0.22848	AT1G15010	protein_coding
AT1G15015	0.106036	0.131321	0.308537	0.857755	0.301496	1.48687	0.368342	0	-1.79769e+30	0.147731	AT1G15015	protein_coding
AT1G15020	17.6882	17.7622	0.0060218	0.981732	15.3066	-0.22934	0.438801	15.7575	-0.0972058	0.743798	ATQSOX1	protein_coding
AT1G15030	26.482	30.7577	0.21594	0.332845	29.022	0.111429	0.657268	23.5897	-0.0973113	0.70859	AT1G15030	protein_coding
AT1G15040	5.60604	6.00553	0.0993087	0.854103	7.8105	0.457723	0.41603	10.899	1.02868	0.0478494	AT1G15040	protein_coding
AT1G15045	0	0	0	1	0	0	1	0	0	1	AT1G15045	protein_coding
AT1G15050	0.765237	1.77695	1.21543	0.123089	1.45054	0.901906	0.304904	1.06267	0.543254	0.544005	IAA34	protein_coding
AT1G15060	11.1846	11.2094	0.00319148	0.988497	11.8872	0.067191	0.782323	12.0561	0.177788	0.463527	AT1G15060	protein_coding
AT1G15080	4.68281	4.46713	-0.0680267	0.834739	3.83849	-0.307547	0.378019	3.71595	-0.264101	0.44569	LPP2	protein_coding
AT1G15090	0	0	0	1	0	0	1	349.348	1.79769e+30	0.0491043	AT1G15090	pre_trna
AT1G15100	32.8139	31.8675	-0.0422201	0.854949	25.9541	-0.359054	0.163009	30.9094	-0.0167198	0.947141	RHA2A	protein_coding
AT1G15110	11.2831	13.7884	0.289289	0.198772	13.8742	0.277527	0.26732	10.7841	0.00428668	0.986506	AT1G15110	protein_coding
AT1G15120	137.292	150.417	0.131719	0.525855	158.133	0.18318	0.426691	131.161	0.00363783	0.987455	AT1G15120	protein_coding
AT1G15125	9.22659	26.0548	1.49768	4.79013e-09	45.0052	2.26551	0	34.9037	1.98905	1.71863e-13	AT1G15125	protein_coding
AT1G15130	29.5331	24.1218	-0.291999	0.154509	27.7945	-0.108245	0.635973	29.9875	0.0915687	0.688415	AT1G15130	protein_coding
AT1G15140	66.7826	52.2582	-0.353814	0.0844835	43.125	-0.651656	0.00446181	52.4527	-0.278912	0.222132	AT1G15140	protein_coding
AT1G15150	0.792485	0.461861	-0.778926	0.182963	0.574369	-0.485117	0.392609	0.554877	-0.444673	0.435937	AT1G15150	protein_coding
AT1G15160	1.55997	0.666188	-1.22752	0.0182472	1.37653	-0.201187	0.660593	1.23788	-0.264101	0.569328	AT1G15160	protein_coding
AT1G15165	1.87337	3.27836	0.807343	0.0646046	2.77909	0.548269	0.229101	2.97314	0.735899	0.102076	AT1G15165	protein_coding
AT1G15170	5.52859	4.11927	-0.424524	0.204248	5.28246	-0.0864118	0.800413	5.92081	0.168424	0.620802	AT1G15170	protein_coding
AT1G15175	8.45599	8.8612	0.0675286	0.860819	7.50063	-0.193671	0.658119	10.5813	0.393011	0.340241	AT1G15175	other_rna
AT1G15180	30.6226	23.5255	-0.380375	0.0707749	25.3824	-0.291482	0.204522	38.3128	0.392772	0.0907118	AT1G15180	protein_coding
AT1G15190	2.07754	1.10902	-0.905588	0.0678337	1.62955	-0.371112	0.427647	1.87598	-0.0776878	0.864029	AT1G15190	protein_coding
AT1G15200	48.758	59.725	0.292694	0.21148	76.4126	0.62746	0.0214056	63.7804	0.457016	0.115331	AT1G15200	protein_coding
AT1G15210	6.93747	7.11775	0.0370101	0.862291	7.76255	0.141411	0.548286	6.51167	-0.0218408	0.926773	PDR7	protein_coding
AT1G15215	8.65297	9.19328	0.0873845	0.784835	7.79302	-0.171723	0.591973	5.59033	-0.560719	0.163308	AT1G15215	protein_coding
AT1G15220	7.96309	6.13936	-0.37524	0.301597	7.53033	-0.101327	0.788819	7.99637	0.075559	0.839146	ATCCMH	protein_coding
AT1G15230	36.7548	43.8426	0.254399	0.228989	49.998	0.423226	0.069993	55.7931	0.671696	0.00401256	AT1G15230	protein_coding
AT1G15240	14.8421	16.4886	0.151769	0.483151	18.3524	0.285556	0.225962	13.0354	-0.117719	0.60817	AT1G15240	protein_coding
AT1G15250	43.8777	38.9563	-0.17163	0.484565	43.485	-0.0336769	0.898064	44.5165	0.090395	0.728809	AT1G15250	protein_coding
AT1G15260	58.5361	58.7381	0.0049698	0.981097	46.7413	-0.345337	0.142815	52.1793	-0.0963067	0.681173	AT1G15260	protein_coding
AT1G15270	225.016	287.36	0.352835	0.0854502	267.864	0.230763	0.312276	235.015	0.13227	0.562569	AT1G15270	protein_coding
AT1G15280	39.166	39.0062	-0.0058968	0.980848	43.2393	0.122032	0.656007	36.049	-0.0500998	0.853961	AT1G15280	protein_coding
AT1G15290	25.0128	20.8411	-0.263231	0.20748	24.2136	-0.0675551	0.772802	15.33	-0.636768	0.00547265	AT1G15290	protein_coding
AT1G15300	1.18299	1.34583	0.186053	0.621512	1.43411	0.257001	0.505562	0.567611	-0.989926	0.0275614	AT1G15300	transposable_element_gene
AT1G15310	7.08972	8.8362	0.317697	0.213827	6.46267	-0.15431	0.586979	6.12758	-0.140869	0.618524	ATHSRP54A	protein_coding
AT1G15320	0.0734238	0.0454657	-0.691468	0.80445	0	-1.79769e+30	0.232407	0	-1.79769e+30	0.219472	AT1G15320	protein_coding
AT1G15330	1.17563	0.51387	-1.19396	0.0550502	0.720977	-0.726125	0.215829	1.15241	0.0407537	0.939505	AT1G15330	protein_coding
AT1G15340	93.8052	132.884	0.502431	0.0498876	166.224	0.804675	0.0052678	163.408	0.870279	0.00192418	MBD10	protein_coding
AT1G15350	33.3444	36.3933	0.126228	0.624463	41.6102	0.298784	0.291421	41.2069	0.374985	0.181851	AT1G15350	protein_coding
AT1G15360	0.427488	0.463245	0.115892	0.896136	0.101291	-2.09809	0.198172	0.0848062	-2.2641	0.172853	WIN1	protein_coding
AT1G15370	60.4624	73.7716	0.287026	0.172043	56.2144	-0.125809	0.594278	60.151	0.062091	0.792031	AT1G15370	protein_coding
AT1G15380	13.0484	12.3758	-0.0763587	0.810384	12.7704	-0.0517861	0.867178	17.3366	0.479491	0.0779079	AT1G15380	protein_coding
AT1G15385	0.885118	1.50724	0.767968	0.349233	0.838893	-0.0980936	0.92345	0.175592	-2.2641	0.172853	AT1G15385	protein_coding
AT1G15390	33.6294	24.0681	-0.482598	0.226603	19.5403	-0.803981	0.0744398	27.2894	-0.231841	0.597273	PDF1A	protein_coding
AT1G15400	136.884	124.582	-0.135856	0.604391	108.104	-0.361236	0.198286	133.744	0.0360682	0.902688	AT1G15400	protein_coding
AT1G15405	114.278	71.2147	-0.682303	0.0151864	81.405	-0.510071	0.0815889	168.659	0.631103	0.0189251	AT1G15405	other_rna
AT1G15410	12.6414	14.5775	0.205579	0.351358	12.1952	-0.0725585	0.769701	12.0786	0.0038323	0.987635	AT1G15410	protein_coding
AT1G15415	7.84951	6.07577	-0.369535	0.667525	6.9746	-0.191203	0.829486	5.83952	-0.35721	0.699619	AT1G15415	protein_coding
AT1G15420	21.0474	22.831	0.117353	0.606624	24.8999	0.221787	0.372097	23.7497	0.243806	0.326504	AT1G15420	protein_coding
AT1G15430	11.5161	10.0202	-0.200739	0.486882	9.54956	-0.290859	0.325467	11.699	0.0922691	0.781947	AT1G15430	protein_coding
AT1G15440	6.93929	6.05044	-0.197747	0.413969	8.17502	0.215725	0.455277	6.93357	0.068352	0.79326	PWP2	protein_coding
AT1G15450	0	0	0	1	0	0	1	0	0	1	AT1G15450	pre_trna
AT1G15460	0.568045	0.859829	0.598043	0.217767	1.37586	1.25554	0.00690388	0.475803	-0.186098	0.730951	ATBOR4	protein_coding
AT1G15470	10.4014	10.4577	0.00778262	0.975303	11.6073	0.137535	0.60816	10.7389	0.115604	0.666542	AT1G15470	protein_coding
AT1G15480	5.85038	4.83027	-0.276426	0.300711	6.40053	0.108951	0.693588	7.82339	0.488806	0.0695919	AT1G15480	protein_coding
AT1G15490	4.27122	4.62421	0.114561	0.660305	4.04815	-0.0980936	0.729428	4.06721	-0.0010665	0.996968	AT1G15490	protein_coding
AT1G15500	86.2508	65.2679	-0.402165	0.059887	73.3863	-0.253737	0.289225	84.92	0.0471093	0.840007	ATNTT2	protein_coding
AT1G15510	3.05428	2.08392	-0.551533	0.0730361	2.17108	-0.513131	0.11039	1.90751	-0.609597	0.0595358	ATECB2	protein_coding
AT1G15520	0.435968	0.617058	0.501182	0.233854	0.531257	0.264476	0.54777	0.321243	-0.371016	0.435838	ABCG40	protein_coding
AT1G15530	12.6592	11.6871	-0.115271	0.608036	12.9797	0.0153644	0.950068	16.4988	0.451726	0.061406	AT1G15530	protein_coding
AT1G15540	0.0892805	0.221139	1.30854	0.388381	0.338471	1.90191	0.233855	0.21254	1.32086	0.418252	AT1G15540	protein_coding
AT1G15550	6.31352	8.17802	0.373307	0.19514	6.71651	0.0685563	0.825959	7.66832	0.350008	0.248771	GA4	protein_coding
AT1G15560	0	0	0	1	0	0	1	0	0	1	AT1G15560	transposable_element_gene
AT1G15570	8.50314	6.61289	-0.362714	0.14998	7.90628	-0.125706	0.637037	8.50632	0.0700823	0.789706	CYCA2;3	protein_coding
AT1G15580	13.4194	9.00209	-0.575986	0.0833807	8.17621	-0.735524	0.037228	13.3109	0.0578272	0.858115	IAA5	protein_coding
AT1G15590	0	0	0	1	0	0	1	0	0	1	AT1G15590	protein_coding
AT1G15600	0	0	0	1	0	0	1	0	0	1	AT1G15600	protein_coding
AT1G15610	0	0	0	1	0	0	1	0	0	1	AT1G15610	protein_coding
AT1G15620	0.397419	0.123046	-1.69146	0.198925	0	-1.79769e+30	0.0210046	0.315364	-0.264101	0.796256	AT1G15620	protein_coding
AT1G15630	0.623874	0.386319	-0.691463	0.357942	0.443469	-0.513131	0.511487	0.680712	0.195331	0.77697	AT1G15630	protein_coding
AT1G15640	1.0943	1.45204	0.408072	0.449731	1.33348	0.264476	0.632849	1.79874	0.786525	0.13765	AT1G15640	protein_coding
AT1G15650	0	0	0	1	0	0	1	0	0	1	AT1G15650	pre_trna
AT1G15660	6.40088	6.2644	-0.0310934	0.899599	7.13195	0.135316	0.607306	6.86324	0.170161	0.51695	CENP-C	protein_coding
AT1G15670	40.109	32.7591	-0.292033	0.156521	41.3345	0.0227119	0.920789	50.884	0.412829	0.0710169	AT1G15670	protein_coding
AT1G15680	0	0	0	1	0	0	1	0	0	1	AT1G15680	protein_coding
AT1G15690	172.278	115.941	-0.571348	0.022388	153.506	-0.187151	0.514153	192.393	0.228861	0.388343	AVP1	protein_coding
AT1G15700	8.35831	7.78358	-0.102778	0.950068	8.65871	0.0302305	0.987516	8.02078	0.0100741	0.995737	ATPC2	protein_coding
AT1G15710	14.3985	11.005	-0.387759	0.11381	11.9336	-0.291601	0.267945	12.6208	-0.120574	0.642942	AT1G15710	protein_coding
AT1G15720	2.90939	2.76907	-0.0713114	0.935815	2.70638	-0.125061	0.895806	2.60796	-0.0882511	0.932648	TRFL5	protein_coding
AT1G15730	41.7298	52.8822	0.341704	0.105186	45.8437	0.114935	0.62489	60.7966	0.612454	0.00903988	AT1G15730	protein_coding
AT1G15740	35.5952	38.8437	0.126	0.746662	38.898	0.107306	0.810548	34.9086	0.0414457	0.920768	AT1G15740	protein_coding
AT1G15750	47.0115	36.2871	-0.373556	0.244761	43.2184	-0.142078	0.667549	36.4242	-0.298574	0.33933	WSIP1	protein_coding
AT1G15757	0	0	0	1	0	0	1	0	0	1	AT1G15757	protein_coding
AT1G15760	3.67932	3.00325	-0.292914	0.559385	4.43821	0.24983	0.600347	3.31779	-0.0796763	0.873018	AT1G15760	protein_coding
AT1G15770	0	0	0	1	0	0	1	0	0	1	AT1G15770	protein_coding
AT1G15772	0.181671	0.168743	-0.106501	0.934943	0.258275	0.486869	0.710875	0	-1.79769e+30	0.0694937	AT1G15772	protein_coding
AT1G15780	8.93736	8.51969	-0.0690487	0.741856	11.1128	0.293593	0.203431	7.45643	-0.191822	0.413251	AT1G15780	protein_coding
AT1G15790	3.72468	5.30755	0.510929	0.271817	4.0082	0.0851306	0.856281	1.80159	-0.978304	0.0744309	AT1G15790	protein_coding
AT1G15800	6.75326	11.038	0.70882	0.0147126	11.9825	0.806559	0.00809956	14.7682	1.19838	5.31239e-05	AT1G15800	protein_coding
AT1G15810	17.242	15.0297	-0.19811	0.967672	14.8559	-0.235597	0.965569	15.1897	-0.113291	0.973146	AT1G15810	protein_coding
AT1G15820	3893.94	2833.42	-0.458688	0.261234	2425.94	-0.703397	0.131623	2695.38	-0.461201	0.106596	LHCB6	protein_coding
AT1G15825	46.5712	43.7299	-0.0908192	0.748351	45.5862	-0.051551	0.862924	54.5247	0.297015	0.30485	AT1G15825	protein_coding
AT1G15830	24.2762	20.3795	-0.25242	0.242653	24.7069	0.00466596	0.984255	38.3984	0.73105	0.00173056	AT1G15830	protein_coding
AT1G15840	1.60216	0.758663	-1.07849	0.0776919	0.98255	-0.726125	0.215829	0.972218	-0.651124	0.267829	AT1G15840	protein_coding
AT1G15850	0	0	0	1	0	0	1	0	0	1	AT1G15850	protein_coding
AT1G15860	25.4121	24.9312	-0.0275661	0.909096	21.143	-0.286047	0.34445	18.4895	-0.38927	0.189031	AT1G15860	protein_coding
AT1G15870	1.48072	2.04954	0.469001	0.34982	1.07318	-0.485117	0.392609	1.31323	-0.103636	0.849557	AT1G15870	protein_coding
AT1G15880	35.134	34.4155	-0.0298081	0.888591	37.7486	0.0828444	0.724356	41.5795	0.312546	0.182223	atgos11	protein_coding
AT1G15885	12.4076	11.4595	-0.114675	0.744359	9.96575	-0.33688	0.367477	11.6814	-0.0174609	0.961393	AT1G15885	protein_coding
AT1G15890	0.827617	0.683308	-0.276426	0.525359	0.927011	0.142914	0.73543	0.955256	0.276467	0.50866	AT1G15890	protein_coding
AT1G15900	3.40347	2.70966	-0.328893	0.660864	4.60817	0.41648	0.55711	8.10226	1.32086	0.0412679	AT1G15900	protein_coding
AT1G15910	9.01219	11.1612	0.308537	0.166704	14.6834	0.683529	0.00474055	13.8724	0.691807	0.00433067	AT1G15910	protein_coding
AT1G15920	18.3539	16.492	-0.154314	0.593156	19.5631	0.0713331	0.802556	18.9665	0.116905	0.701489	AT1G15920	protein_coding
AT1G15930	444.964	346.041	-0.362748	0.116395	364.689	-0.307732	0.231349	467.889	0.142019	0.559393	AT1G15930	protein_coding
AT1G15940	3.51588	7.06204	1.0062	3.5585e-05	9.2262	1.37114	1.30966e-07	5.44041	0.699373	0.00880502	AT1G15940	protein_coding
AT1G15950	100.009	77.1218	-0.374924	0.123978	76.7182	-0.403203	0.133755	81.9374	-0.217999	0.402861	ATCCR1	protein_coding
AT1G15960	18.1299	15.7214	-0.205638	0.628427	13.4274	-0.453902	0.350773	11.4091	-0.598641	0.231449	NRAMP6	protein_coding
AT1G15970	11.1414	8.71762	-0.353925	0.147709	7.9528	-0.507107	0.0580134	8.36015	-0.344789	0.191576	AT1G15970	protein_coding
AT1G15980	147.851	143.878	-0.0392983	0.858833	98.2462	-0.610379	0.0114264	105.003	-0.424166	0.0696832	NDF1	protein_coding
AT1G15990	0.175974	0.108968	-0.691463	0.9099	0.10007	-0.835059	0.891525	0.0558564	-1.58603	0.827325	ATCNGC7	protein_coding
AT1G16000	61.1599	83.3178	0.44604	0.0465434	77.4257	0.319518	0.196925	82.158	0.495359	0.0441658	AT1G16000	protein_coding
AT1G16010	27.3143	26.8086	-0.0269636	0.914472	24.9379	-0.152024	0.611178	26.2693	0.013262	0.960895	MRS2-1	protein_coding
AT1G16020	8.73704	8.86932	0.021679	0.929387	7.48761	-0.243347	0.432962	5.9798	-0.477505	0.0738675	AT1G16020	protein_coding
AT1G16022	0.252609	1.56422	2.63046	0.128012	2.15475	3.07183	0.135115	1.80407	2.90582	0.135217	AT1G16022	protein_coding
AT1G16025	3.40347	6.32254	0.893499	0.197565	5.99062	0.794991	0.280428	2.70075	-0.264101	0.756938	AT1G16025	protein_coding
AT1G16030	4.52761	4.20542	-0.106501	0.69547	3.86808	-0.247841	0.397502	4.07352	-0.0829312	0.77331	Hsp70b	protein_coding
AT1G16040	14.7299	19.2195	0.383825	0.142434	18.9466	0.342479	0.222527	15.5292	0.145775	0.607553	AT1G16040	protein_coding
AT1G16060	5.94907	9.03063	0.602162	0.0456103	7.60609	0.333781	0.301831	3.75823	-0.593068	0.0849196	ADAP	protein_coding
AT1G16070	1.37582	1.14828	-0.260824	0.600965	1.75753	0.332548	0.481861	1.37659	0.0703512	0.885169	TLP8	protein_coding
AT1G16080	91.16	81.9165	-0.154248	0.455282	64.532	-0.519097	0.0238234	71.2437	-0.286097	0.210772	AT1G16080	protein_coding
AT1G16090	2.45117	2.61826	0.095133	0.807238	2.4974	0.00624305	0.987685	1.60469	-0.541635	0.21026	WAKL7	protein_coding
AT1G16100	0	0	0	1	0	0	1	0	0	1	AT1G16100	pre_trna
AT1G16110	2.1085	4.81332	1.19081	7.59368e-05	5.27932	1.30342	3.42239e-05	3.04665	0.600547	0.0676133	WAKL6	protein_coding
AT1G16120	0.102241	0.274344	1.42401	0.10694	0.226103	1.1243	0.255845	0.351569	1.85138	0.0425798	WAKL1	protein_coding
AT1G16130	0.63434	1.01771	0.681995	0.128766	1.31173	1.02744	0.0205404	1.37282	1.18336	0.00715535	WAKL2	protein_coding
AT1G16150	0.095206	0.137559	0.530929	0.580872	0.0902339	-0.0980936	0.93368	0.0755488	-0.264101	0.823066	WAKL4	protein_coding
AT1G16160	0.140342	0.238985	0.767968	0.349233	0.365786	1.36134	0.104868	0.334098	1.32086	0.111056	WAKL5	protein_coding
AT1G16170	43.8349	34.9719	-0.325881	0.155616	32.2988	-0.46131	0.0685283	36.529	-0.193496	0.437918	AT1G16170	protein_coding
AT1G16180	132.608	108.168	-0.293903	0.185318	115.317	-0.222279	0.373832	152.141	0.267781	0.276388	AT1G16180	protein_coding
AT1G16190	14.6143	14.2744	-0.0339527	0.884164	15.5237	0.066377	0.792911	13.4349	-0.0518546	0.838599	RAD23A	protein_coding
AT1G16210	71.8492	73.3088	0.0290142	0.887426	69.6446	-0.0656721	0.773543	73.0823	0.0940907	0.680554	AT1G16210	protein_coding
AT1G16220	2.93066	3.26653	0.156534	0.653855	3.43413	0.20801	0.564173	2.28328	-0.290573	0.443974	AT1G16220	protein_coding
AT1G16225	0.145681	0	-1.79769e+30	0.129929	0	-1.79769e+30	0.154645	0.57801	2.05783	0.180236	AT1G16225	protein_coding
AT1G16230	0	0	0	1	0	0	1	0	0	1	AT1G16230	protein_coding
AT1G16240	81.0456	84.6218	0.0622962	0.763749	93.5108	0.185689	0.408768	112.846	0.547089	0.0149392	SYP51	protein_coding
AT1G16250	9.16321	9.76774	0.0921703	0.701481	10.3502	0.155025	0.550729	11.7204	0.424636	0.0972985	AT1G16250	protein_coding
AT1G16260	5.49624	6.53314	0.249331	0.376437	6.76509	0.278955	0.356505	4.90353	-0.0950823	0.729684	AT1G16260	protein_coding
AT1G16270	7.69083	8.01371	0.0593313	0.771965	8.40714	0.107769	0.637321	7.07541	-0.0507818	0.828217	AT1G16270	protein_coding
AT1G16280	5.80803	5.90615	0.0241681	0.933317	6.61575	0.167145	0.579073	6.00419	0.117462	0.696533	AtRH36	protein_coding
AT1G16290	0.0546153	0	-1.79769e+30	0.129929	0	-1.79769e+30	0.154645	0	-1.79769e+30	0.147731	AT1G16290	protein_coding
AT1G16300	7.70889	7.08526	-0.121703	0.645397	8.68484	0.151266	0.584739	7.50227	0.0303464	0.91324	GAPCP-2	protein_coding
AT1G16310	5.16124	4.10911	-0.328893	0.2971	3.60158	-0.539799	0.109817	3.78056	-0.379578	0.250886	AT1G16310	protein_coding
AT1G16320	33.702	29.8519	-0.17501	0.414314	25.8312	-0.404425	0.0917245	26.6272	-0.270387	0.257935	AT1G16320	protein_coding
AT1G16330	0.855562	0.722435	-0.244004	0.624612	1.29004	0.571758	0.215371	0.771493	-0.0796763	0.873018	CYCB3;1	protein_coding
AT1G16340	13.1529	16.0273	0.285142	0.343077	16.3581	0.293909	0.367261	15.2623	0.284133	0.388849	ATKSDA	protein_coding
AT1G16350	46.9757	45.8772	-0.0341395	0.867673	53.5786	0.169031	0.459542	57.7078	0.366394	0.108707	AT1G16350	protein_coding
AT1G16360	0.203521	0.420084	1.0455	0.250641	0.385783	0.901906	0.374261	0.215333	0.150937	0.890624	AT1G16360	protein_coding
AT1G16370	2.05532	1.029	-0.998125	0.0191414	1.32629	-0.652682	0.116193	1.59626	-0.295128	0.458932	OCT6	protein_coding
AT1G16380	0	0	0	1	0	0	1	0	0	1	ATCHX1	protein_coding
AT1G16390	5.46701	3.80847	-0.521538	0.0741869	3.64324	-0.606241	0.050985	4.43991	-0.230678	0.439604	ATOCT3	protein_coding
AT1G16400	13.3623	17.05	0.351605	0.108631	15.2357	0.168579	0.488976	10.9889	-0.212571	0.392297	CYP79F2	protein_coding
AT1G16410	71.0707	62.8472	-0.177406	0.447954	51.8107	-0.476719	0.0999804	39.5895	-0.774594	0.00632605	CYP79F1	protein_coding
AT1G16420	0.239067	0.407101	0.767968	0.349233	0.453164	0.901906	0.304904	0.379414	0.735899	0.399218	MC8	protein_coding
AT1G16430	12.1007	12.0783	-0.002665	0.993629	11.9822	-0.0348998	0.920328	11.8953	0.0448493	0.896626	AT1G16430	protein_coding
AT1G16440	0.895765	0.801205	-0.160949	0.760909	1.36781	0.589962	0.230664	0.671326	-0.346563	0.530326	RSH3	protein_coding
AT1G16445	4.57263	5.46992	0.258496	0.486106	4.53082	-0.0339633	0.931443	5.52525	0.342557	0.367554	AT1G16445	protein_coding
AT1G16450	0	0	0	1	0	0	1	0	0	1	AT1G16450	pre_trna
AT1G16460	48.9817	45.8056	-0.0967179	0.699856	45.6591	-0.122048	0.669708	38.1203	-0.29214	0.30028	ATMST2	protein_coding
AT1G16470	48.666	45.3501	-0.101809	0.624372	48.5283	-0.0247981	0.914333	39.9388	-0.215583	0.353809	PAB1	protein_coding
AT1G16480	0.519455	0.611548	0.235467	0.636315	0.864012	0.713345	0.13485	0.453423	-0.126597	0.81071	AT1G16480	protein_coding
AT1G16489	0.650581	2.01428	1.63046	0.223828	0.924907	0.486869	0.767029	0	-1.79769e+30	0.103133	AT1G16489	other_rna
AT1G16490	0.902697	2.1499	1.25195	0.0183427	2.10598	1.20147	0.024875	0.716317	-0.264101	0.675435	ATMYB58	protein_coding
AT1G16500	6.93732	11.6824	0.751885	0.0104068	8.01831	0.188211	0.560269	7.11618	0.106268	0.743035	AT1G16500	protein_coding
AT1G16510	4.76748	2.32403	-1.0366	0.0155538	4.80691	-0.00882628	0.981762	5.15151	0.18131	0.632024	AT1G16510	protein_coding
AT1G16515	9.60515	4.16343	-1.20604	0.11302	2.73106	-1.83506	0.0562071	4.57319	-1.00107	0.19331	AT1G16515	protein_coding
AT1G16520	15.0264	13.4745	-0.157269	0.512299	13.1188	-0.216567	0.407475	13.5566	-0.0789582	0.760511	AT1G16520	protein_coding
AT1G16530	5.2582	3.8306	-0.456998	0.300133	2.63837	-1.01563	0.0359267	3.19076	-0.651124	0.159533	LBD3	protein_coding
AT1G16540	3.26469	3.5994	0.140809	0.610406	3.547	0.0989432	0.736786	1.53753	-1.01679	0.00191287	SIR3	protein_coding
AT1G16560	27.6301	24.0228	-0.201832	0.449972	26.967	-0.055754	0.837058	24.2991	-0.115794	0.691529	AT1G16560	protein_coding
AT1G16570	10.9812	10.4049	-0.0777689	0.83156	10.318	-0.110585	0.789667	9.27732	-0.173714	0.676716	AT1G16570	protein_coding
AT1G16590	4.97756	7.1378	0.520041	0.118545	6.78673	0.426568	0.222836	6.65237	0.487972	0.159858	REV7	protein_coding
AT1G16610	37.9494	26.7365	-0.505267	0.0663552	28.5251	-0.432558	0.115463	31.459	-0.201067	0.517625	RNPS1	protein_coding
AT1G16620	0	0	0	1	0	0	1	0	0	1	AT1G16620	transposable_element_gene
AT1G16630	2.05017	2.14334	0.064118	0.840118	2.64968	0.349365	0.281112	3.06359	0.649022	0.039679	AT1G16630	protein_coding
AT1G16635	0.614127	1.26761	1.0455	0.123972	0.873081	0.486869	0.520848	1.38076	1.2384	0.0744531	AT1G16635	other_rna
AT1G16640	1.12293	3.3222	1.56488	0.00557303	2.60157	1.19141	0.043892	1.78215	0.735899	0.237076	AT1G16640	protein_coding
AT1G16650	2.87286	3.05756	0.0898964	0.788574	3.53116	0.276946	0.41963	2.77838	0.0213013	0.951566	AT1G16650	protein_coding
AT1G16660	0	0	0	1	0	0	1	0	0	1	AT1G16660	transposable_element_gene
AT1G16670	7.8691	11.4343	0.539103	0.0276486	10.2549	0.361338	0.17661	10.2181	0.446392	0.0930649	AT1G16670	protein_coding
AT1G16680	8.56494	10.0011	0.223648	0.336458	11.1328	0.357586	0.1563	7.9894	-0.0308138	0.904773	AT1G16680	protein_coding
AT1G16690	6.18457	5.08066	-0.283657	0.298413	5.35358	-0.22888	0.42802	5.30026	-0.15307	0.592525	AT1G16690	protein_coding
AT1G16700	65.0003	56.6533	-0.198285	0.334752	60.7063	-0.11931	0.601491	59.7998	-0.0507631	0.824517	AT1G16700	protein_coding
AT1G16705	0.23355	0.578681	1.30904	0.308769	0.221418	-0.0975438	0.959011	0.185393	-0.263514	0.878725	AT1G16705	protein_coding
AT1G16710	5.4734	5.24792	-0.0606917	0.788683	6.24785	0.170213	0.503161	4.24443	-0.297323	0.239286	HAC12	protein_coding
AT1G16720	149.156	142.881	-0.0620089	0.794064	111.785	-0.436804	0.0916037	133.197	-0.0937149	0.702067	HCF173	protein_coding
AT1G16730	14.194	16.2313	0.193498	0.877637	11.2924	-0.350636	0.803467	12.9899	-0.0583522	0.965365	UP6	protein_coding
AT1G16740	78.6715	91.5161	0.218185	0.30217	86.2493	0.111962	0.634132	92.0575	0.296236	0.207201	AT1G16740	protein_coding
AT1G16750	5.81229	5.43591	-0.0965853	0.720857	5.50875	-0.0980936	0.733309	4.03968	-0.455325	0.123639	AT1G16750	protein_coding
AT1G16760	0	0	0	1	0	0	1	0	0	1	AT1G16760	protein_coding
AT1G16770	0.383576	0.277093	-0.46914	0.798017	0.121135	-1.68356	0.548551	0	-1.79769e+30	0.13689	AT1G16770	protein_coding
AT1G16780	8.79845	8.33164	-0.0786486	0.725541	9.4118	0.0765107	0.75436	7.69633	-0.123537	0.61694	VHP2;2	protein_coding
AT1G16790	19.7388	20.8343	0.0779238	0.775084	17.1489	-0.223624	0.452048	19.6978	0.0665444	0.818061	AT1G16790	protein_coding
AT1G16800	0.855664	0.883082	0.0455023	0.885936	0.904551	0.0594477	0.857611	0.583239	-0.483414	0.166603	AT1G16800	protein_coding
AT1G16810	104.565	180.316	0.786123	0.000677648	172.283	0.699666	0.00778096	172.773	0.794018	0.00237642	AT1G16810	protein_coding
AT1G16820	3.12562	3.99088	0.352568	0.832505	5.38347	0.763687	0.741124	4.6469	0.641672	0.789976	AT1G16820	protein_coding
AT1G16825	11.6687	10.0407	-0.216783	0.50795	8.47402	-0.482237	0.170183	10.7025	-0.055154	0.869224	AT1G16825	protein_coding
AT1G16830	0.907071	0.995708	0.134507	0.777596	1.17232	0.349365	0.459059	1.21055	0.485921	0.29907	AT1G16830	protein_coding
AT1G16840	65.7033	50.8778	-0.36893	0.125941	54.7268	-0.284428	0.31509	59.0869	-0.0835862	0.775323	AT1G16840	protein_coding
AT1G16850	24.2053	17.8472	-0.439627	0.0897872	17.1467	-0.518097	0.0638017	16.2374	-0.506462	0.0690148	AT1G16850	protein_coding
AT1G16858	22.1774	18.3921	-0.27	0.193498	20.55	-0.130661	0.569792	23.9883	0.182785	0.426195	CPuORF55	protein_coding
AT1G16870	13.9462	12.2028	-0.192657	0.395865	13.7515	-0.0409932	0.86813	13.0945	-0.0213706	0.931041	AT1G16870	protein_coding
AT1G16880	157.864	147.089	-0.10199	0.734682	145.353	-0.139834	0.660843	124.701	-0.270666	0.368013	AT1G16880	protein_coding
AT1G16890	116.644	114.105	-0.0317557	0.939914	114.908	-0.0423457	0.918774	86.9021	-0.355108	0.401678	UBC13B	protein_coding
AT1G16900	9.26635	8.50647	-0.123441	0.601062	9.36335	-0.00568608	0.982218	9.67065	0.131154	0.604616	AT1G16900	protein_coding
AT1G16905	0.630746	1.0652	0.755996	0.181281	0.760843	0.24983	0.678033	0.864528	0.524395	0.375634	AT1G16905	protein_coding
AT1G16910	0.187967	0.290984	0.630465	0.587294	0.17815	-0.0980936	0.945829	0.149157	-0.264101	0.855134	LSH8	protein_coding
AT1G16916	32.4217	38.5466	0.249643	0.359681	40.8074	0.311162	0.280946	42.1932	0.449595	0.114544	AT1G16916	protein_coding
AT1G16920	59.7219	49.0121	-0.285122	0.172073	53.5187	-0.178925	0.438821	56.0491	-0.0220261	0.924094	ATRABA1B	protein_coding
AT1G16930	3.66675	3.51569	-0.0606971	0.859983	3.41921	-0.121553	0.735632	2.25266	-0.633335	0.0963994	AT1G16930	protein_coding
AT1G16940	0	0	0	1	0	0	1	0	0	1	AT1G16940	protein_coding
AT1G16950	0	0.120851	1.79769e+30	0.187639	0	0	1	0	0	1	AT1G16950	protein_coding
AT1G16960	20.2366	34.3936	0.765175	0.0116991	32.2383	0.651098	0.0564304	27.1056	0.491166	0.148788	AT1G16960	protein_coding
AT1G16970	5.15803	4.0812	-0.337826	0.323411	5.19041	-0.0116789	0.973832	3.66353	-0.424042	0.254688	ATKU70	protein_coding
AT1G16980	0	0	0	1	0	0	1	0	0	1	ATTPS2	protein_coding
AT1G17000	0	0	0	1	0	0	1	0	0	1	ATTPS3	protein_coding
AT1G17010	0	0.0364627	1.79769e+30	0.187639	0	0	1	0.0467265	1.79769e+30	0.169863	AT1G17010	protein_coding
AT1G17020	4.98276	6.03065	0.27537	0.358087	5.31285	0.0718314	0.822625	3.90904	-0.280589	0.395448	SRG1	protein_coding
AT1G17030	1.02486	2.33656	1.18896	0.00556783	1.72192	0.727877	0.10956	1.62652	0.735899	0.107186	AT1G17030	protein_coding
AT1G17040	3.29519	3.71171	0.17172	0.551636	2.52822	-0.402949	0.213047	2.51522	-0.320136	0.312709	ATSHA	protein_coding
AT1G17050	22.6747	21.4848	-0.0777691	0.715298	18.9432	-0.280118	0.23961	14.4255	-0.582923	0.0161256	SPS2	protein_coding
AT1G17060	3.698	3.56495	-0.0528628	0.864289	3.82349	0.0274373	0.932035	3.36797	-0.065321	0.839801	SOB7	protein_coding
AT1G17070	5.33979	5.70377	0.095133	0.807837	5.76945	0.0909402	0.832709	6.22881	0.291715	0.493986	AT1G17070	protein_coding
AT1G17080	66.0539	75.0278	0.183782	0.447414	71.6183	0.0959735	0.722371	72.4723	0.203328	0.454698	AT1G17080	protein_coding
AT1G17090	2.44157	3.41565	0.484352	0.443983	1.52535	-0.699334	0.293045	3.01956	0.376115	0.558786	AT1G17090	protein_coding
AT1G17100	38.2415	26.2321	-0.543806	0.115221	24.9804	-0.635051	0.112904	25.1741	-0.533658	0.159279	AT1G17100	protein_coding
AT1G17110	12.2071	13.4364	0.13843	0.59945	15.5198	0.325679	0.262694	11.8903	0.0316102	0.914832	UBP15	protein_coding
AT1G17120	17.0685	14.839	-0.201948	0.347795	13.6059	-0.347814	0.146613	19.1057	0.232204	0.323622	CAT8	protein_coding
AT1G17130	22.2467	30.2304	0.442405	0.200856	28.756	0.349561	0.372526	22.6425	0.0949808	0.810191	AT1G17130	protein_coding
AT1G17140	37.4082	40.6128	0.118581	0.620953	44.3297	0.224209	0.489214	39.4343	0.145637	0.655489	ICR1	protein_coding
AT1G17145	11.7414	12.6115	0.103137	0.670301	13.5542	0.186432	0.475193	11.6575	0.059194	0.821896	AT1G17145	protein_coding
AT1G17147	5.96004	8.05223	0.434068	0.278989	9.58579	0.664867	0.0985813	8.59903	0.598396	0.140095	AT1G17147	protein_coding
AT1G17150	0.0674354	0.0835154	0.308537	0.857755	0	-1.79769e+30	0.154645	0	-1.79769e+30	0.147731	AT1G17150	protein_coding
AT1G17160	27.3522	30.0522	0.135817	0.521995	27.9311	0.00950475	0.967895	32.173	0.303737	0.196169	AT1G17160	protein_coding
AT1G17170	8.32664	13.6636	0.714529	0.0159263	13.0214	0.624372	0.0468967	11.3152	0.512003	0.104664	GST	protein_coding
AT1G17180	5.18822	9.44527	0.864353	0.0102799	8.94942	0.765845	0.0300965	8.72806	0.819963	0.0194579	ATGSTU25	protein_coding
AT1G17190	27.1606	41.2141	0.60162	0.00646081	33.5614	0.284578	0.248115	34.4256	0.411507	0.0936357	ATGSTU26	protein_coding
AT1G17200	75.6659	63.1928	-0.259883	0.213757	76.3249	-0.00819987	0.971672	100.202	0.474738	0.0402234	AT1G17200	protein_coding
AT1G17210	24.3434	22.6445	-0.104373	0.610856	27.241	0.141538	0.536779	27.7867	0.260405	0.254364	ATILP1	protein_coding
AT1G17220	76.1243	71.7681	-0.085015	0.710753	64.7124	-0.255025	0.313502	52.2342	-0.47382	0.0457574	FUG1	protein_coding
AT1G17230	1.70835	1.33165	-0.359387	0.305492	1.82866	0.077478	0.827017	2.10521	0.370902	0.28372	AT1G17230	protein_coding
AT1G17232	3.23988	1.59679	-1.02077	0.052726	1.81734	-0.854822	0.126146	2.1512	-0.521259	0.331337	AT1G17232	other_rna
AT1G17235	1.29608	1.60513	0.308537	0.756227	0	-1.79769e+30	0.0391191	0.685654	-0.849063	0.524005	RTFL11	protein_coding
AT1G17240	0.38772	0.220079	-0.816994	0.21841	0.336849	-0.223624	0.717463	0.153834	-1.2641	0.0929112	AtRLP2	protein_coding
AT1G17250	0	0	0	1	0	0	1	0	0	1	AtRLP3	protein_coding
AT1G17255	1.6782	1.22946	-0.448893	0.193526	1.36654	-0.317103	0.370347	0.975332	-0.713408	0.053924	AT1G17255	other_rna
AT1G17260	0.693297	0.445208	-0.638996	0.191755	0.58408	-0.268019	0.570913	0.122256	-2.43403	0.000484274	AHA10	protein_coding
AT1G17270	4.01912	3.20664	-0.325814	0.282723	3.18656	-0.35559	0.265573	3.21996	-0.250295	0.426448	AT1G17270	protein_coding
AT1G17275	0	0	0	1	0	0	1	0	0	1	AT1G17275	transposable_element_gene
AT1G17277	0	0	0	1	0	0	1	0	0	1	AT1G17277	transposable_element_gene
AT1G17280	28.8354	31.2776	0.117287	0.68464	27.2013	-0.104877	0.736073	23.7362	-0.211211	0.507811	UBC34	protein_coding
AT1G17285	2.44031	0.377776	-2.69146	0.00894414	1.34917	-0.875701	0.210235	0.645487	-1.84906	0.0334867	AT1G17285	protein_coding
AT1G17290	60.6307	58.2626	-0.0574766	0.782868	59.2792	-0.0532306	0.819077	69.1865	0.259984	0.258816	AlaAT1	protein_coding
AT1G17300	0.551891	0.768926	0.478462	0.571165	0.784602	0.486869	0.600124	0.656913	0.320862	0.728737	AT1G17300	protein_coding
AT1G17310	0.150532	0.559281	1.8935	0.189298	0.998696	2.70926	0.0753727	0.716712	2.32086	0.124463	AT1G17310	protein_coding
AT1G17330	16.2705	20.9252	0.362984	0.139827	16.607	0.00882159	0.97411	14.8265	-0.0645364	0.81295	AT1G17330	protein_coding
AT1G17340	9.13442	7.69252	-0.247857	0.263722	8.31108	-0.156987	0.518492	6.99716	-0.315002	0.199412	AT1G17340	protein_coding
AT1G17345	2.08829	1.4368	-0.53946	0.331208	1.42944	-0.567579	0.313153	1.47299	-0.434026	0.437247	AT1G17345	protein_coding
AT1G17350	11.9475	12.1265	0.0214605	0.93907	15.2047	0.327107	0.265039	12.6095	0.147351	0.611281	AT1G17350	protein_coding
AT1G17360	5.23822	5.99506	0.194696	0.399109	4.81012	-0.143716	0.576382	3.97878	-0.327211	0.20872	AT1G17360	protein_coding
AT1G17370	57.5888	45.7522	-0.331949	0.10934	45.7176	-0.35375	0.137937	46.1167	-0.250959	0.278613	UBP1B	protein_coding
AT1G17380	2.11554	1.40034	-0.595248	0.209867	1.52108	-0.496643	0.29617	0.578878	-1.80015	0.00212681	JAZ5	protein_coding
AT1G17390	0	0	0	1	0	0	1	0	0	1	AT1G17390	transposable_element_gene
AT1G17400	0.319457	0.395632	0.308537	0.673325	0.807396	1.31694	0.0602347	0.211249	-0.527135	0.548963	AT1G17400	protein_coding
AT1G17410	9.10729	9.02167	-0.0136266	0.968103	11.6132	0.329971	0.360083	10.0668	0.214058	0.575647	AT1G17410	protein_coding
AT1G17420	1.72367	1.96696	0.190481	0.55525	1.91371	0.130175	0.701118	1.01607	-0.692944	0.0610508	LOX3	protein_coding
AT1G17430	14.3249	21.3878	0.578269	0.105742	18.9523	0.383142	0.349581	20.715	0.601693	0.126072	AT1G17430	protein_coding
AT1G17440	13.3769	15.1838	0.182789	0.442339	16.5056	0.282502	0.273929	13.2543	0.0562602	0.834661	EER4	protein_coding
AT1G17450	2.2038	2.39907	0.122483	0.626039	2.25709	0.0137484	0.959497	1.77694	-0.241066	0.381112	AT1G17450	protein_coding
AT1G17455	4.53206	7.96187	0.812939	0.0258491	7.41856	0.690261	0.0707268	6.0331	0.482274	0.213384	ELF4-L4	protein_coding
AT1G17460	1.23872	1.15057	-0.106501	0.797039	1.04358	-0.268019	0.540557	1.03757	-0.186098	0.664584	TRFL3	protein_coding
AT1G17470	63.1395	54.9159	-0.201319	0.410387	58.3186	-0.135295	0.611509	58.6361	-0.0372093	0.890349	ATDRG	protein_coding
AT1G17480	2.47443	2.4982	0.0137934	0.970712	2.80405	0.159704	0.675897	3.20142	0.441156	0.235124	IQD7	protein_coding
AT1G17490	22.0804	33.8947	0.61829	0.0210618	24.7962	0.14664	0.61979	19.1411	-0.136551	0.650309	AT1G17490	protein_coding
AT1G17495	0	0	0	1	0	0	1	0	0	1	AT1G17495	transposable_element_gene
AT1G17500	6.02154	6.04653	0.00597392	0.978603	7.43804	0.284079	0.240774	5.65358	-0.0214275	0.930543	AT1G17500	protein_coding
AT1G17510	20.4833	20.8377	0.0247437	0.926922	15.8082	-0.394487	0.185166	24.3812	0.320862	0.252508	AT1G17510	protein_coding
AT1G17520	14.0067	16.0206	0.193804	0.406974	17.17	0.273062	0.281976	17.3611	0.379278	0.133241	AT1G17520	protein_coding
AT1G17530	85.405	82.0434	-0.0579319	0.777643	89.3545	0.0445108	0.845371	105.458	0.373816	0.101883	ATTIM23-1	protein_coding
AT1G17540	0.0286025	0.0354228	0.308537	0.857755	0.0271087	-0.0980936	0.961681	0	-1.79769e+30	0.147731	AT1G17540	protein_coding
AT1G17545	0	0	0	1	0	0	1	0	0	1	AT1G17545	protein_coding
AT1G17550	18.6059	20.059	0.108488	0.600243	18.5532	-0.0247981	0.914329	16.5678	-0.0978356	0.672957	HAB2	protein_coding
AT1G17560	7.81841	7.44824	-0.0699749	0.827443	6.84008	-0.213571	0.530311	8.43127	0.178417	0.584721	HLL	protein_coding
AT1G17570	0	0	0	1	0	0	1	0	0	1	AT1G17570	pre_trna
AT1G17580	8.42431	7.77628	-0.115479	0.57975	8.52475	-0.00361174	0.987522	6.41347	-0.32391	0.166134	MYA1	protein_coding
AT1G17590	2.70692	3.57756	0.402323	0.381977	3.23771	0.237607	0.608347	2.60891	0.0163333	0.973666	NF-YA8	protein_coding
AT1G17600	0.498461	0.496539	-0.0055719	0.990675	0.472429	-0.0980936	0.840927	0.223568	-1.08722	0.0538349	AT1G17600	protein_coding
AT1G17610	0.484513	0.733388	0.598043	0.331344	0.561255	0.191413	0.76906	0.384475	-0.264101	0.706245	AT1G17610	protein_coding
AT1G17615	0	0.0446915	1.79769e+30	0.187639	0	0	1	0	0	1	AT1G17615	protein_coding
AT1G17620	97.5337	77.3831	-0.333883	0.10398	74.6886	-0.405723	0.0762848	77.766	-0.25722	0.26003	AT1G17620	protein_coding
AT1G17630	0.986841	0.568934	-0.794557	0.103549	0.741792	-0.432513	0.358982	0.945106	0.00720111	0.987209	AT1G17630	protein_coding
AT1G17640	10.7713	11.2554	0.0634242	0.812136	10.9886	0.00810579	0.977383	13.7708	0.423955	0.125741	AT1G17640	protein_coding
AT1G17650	25.9863	21.873	-0.248603	0.257776	19.6786	-0.421835	0.0844771	26.4756	0.096454	0.686951	GLYR2	protein_coding
AT1G17660	0	0	0	1	0	0	1	0	0	1	AT1G17660	pre_trna
AT1G17665	0.409912	0.930703	1.18301	0.0781614	0.453255	0.124299	0.876857	0.650556	0.735899	0.311479	AT1G17665	protein_coding
AT1G17670	0	0	0	1	0	0	1	0	0	1	AT1G17670	pre_trna
AT1G17680	7.80656	8.26163	0.08174	0.739274	8.85819	0.161618	0.545967	6.54425	-0.184915	0.482432	AT1G17680	protein_coding
AT1G17690	7.33152	7.27087	-0.0119832	0.959215	6.81291	-0.12655	0.622617	5.18146	-0.431211	0.100252	NOF1	protein_coding
AT1G17700	11.1239	11.4803	0.0455023	0.877891	11.1819	-0.0132047	0.96637	11.5021	0.11777	0.702463	PRA1.F1	protein_coding
AT1G17710	7.5299	37.6892	2.32345	0	39.6192	2.37479	0	19.7451	1.46034	2.99128e-07	AT1G17710	protein_coding
AT1G17720	26.889	25.8391	-0.0574611	0.804248	26.1019	-0.0635706	0.777471	22.7444	-0.171966	0.438208	ATB	protein_coding
AT1G17730	37.9497	36.5547	-0.0540334	0.804425	33.4584	-0.20243	0.404173	31.4371	-0.202079	0.405907	VPS46.1	protein_coding
AT1G17744	0	0.0512603	1.79769e+30	0.416757	0.156911	1.79769e+30	0.371975	0	0	1	AT1G17744	protein_coding
AT1G17745	29.2271	41.9753	0.522232	0.0110866	43.4486	0.551292	0.0165439	30.3981	0.126214	0.5812	PGDH	protein_coding
AT1G17750	0.661894	0.594961	-0.153807	0.833264	0.870163	0.373975	0.615971	0.576062	-0.130834	0.867624	AtPEPR2	protein_coding
AT1G17760	7.91971	7.33898	-0.109868	0.6446	7.89978	-0.0243453	0.925913	6.24058	-0.274225	0.299879	CSTF77	protein_coding
AT1G17770	0	0	0	1	0	0	1	0	0	1	SUVH7	protein_coding
AT1G17780	16.1442	17.19	0.0905595	0.696083	13.8534	-0.241479	0.359201	16.8531	0.13154	0.607518	AT1G17780	protein_coding
AT1G17790	6.4575	6.22608	-0.0526508	0.843837	5.79165	-0.177711	0.537182	4.64275	-0.406454	0.164798	AT1G17790	protein_coding
AT1G17800	0	0	0	1	0	0	1	0	0	1	ENODL22	protein_coding
AT1G17810	0.419638	0.346467	-0.276426	0.847078	0.265148	-0.683056	0.69237	0.277496	-0.527135	0.744528	BETA-TIP	protein_coding
AT1G17820	3.73198	4.14702	0.152135	0.567669	4.69995	0.311995	0.267597	4.2596	0.26032	0.355594	AT1G17820	protein_coding
AT1G17830	2.1533	4.72742	1.13451	0.000946655	3.94253	0.851866	0.0192017	1.4757	-0.475605	0.252658	AT1G17830	protein_coding
AT1G17840	23.7897	18.9717	-0.326483	0.173955	17.7755	-0.441158	0.0999022	16.7003	-0.440916	0.0982963	WBC11	protein_coding
AT1G17850	12.6041	11.591	-0.120886	0.762194	11.1636	-0.195791	0.658631	10.2474	-0.229096	0.558365	AT1G17850	protein_coding
AT1G17860	42.1211	55.9359	0.409231	0.107803	53.509	0.324528	0.241185	46.7135	0.218841	0.434864	AT1G17860	protein_coding
AT1G17870	8.41133	6.45347	-0.382259	0.306236	3.53881	-1.26978	0.00837916	3.64663	-1.13623	0.0140773	ATEGY3	protein_coding
AT1G17880	242.563	205.75	-0.237467	0.259963	225.309	-0.127168	0.589756	237.909	0.0415892	0.857253	BTF3	protein_coding
AT1G17890	29.1395	28.3337	-0.0404568	0.85172	27.9029	-0.0832709	0.726075	29.313	0.0781079	0.749937	GER2	protein_coding
AT1G17900	0	0.0750506	1.79769e+30	0.187639	0	0	1	0	0	1	AT1G17900	transposable_element_gene
AT1G17910	0	0	0	1	0	0	1	0	0	1	AT1G17910	protein_coding
AT1G17920	1.16923	1.39867	0.258496	0.486106	1.18372	-0.00293638	0.994046	0.969992	-0.199971	0.619162	HDG12	protein_coding
AT1G17930	4.56203	5.17903	0.183006	0.509088	5.62091	0.280418	0.336846	6.24469	0.522495	0.0677987	AT1G17930	protein_coding
AT1G17940	8.19583	6.72103	-0.286207	0.268027	7.09599	-0.228596	0.407072	5.906	-0.403165	0.148358	AT1G17940	protein_coding
AT1G17950	1.84358	1.68956	-0.125866	0.788867	1.11827	-0.74195	0.15029	0.643692	-1.44853	0.012646	MYB52	protein_coding
AT1G17960	0.547814	0.678441	0.308537	0.602554	0.613605	0.142914	0.814499	0.553263	0.0838224	0.892774	AT1G17960	protein_coding
AT1G17970	16.2544	16.1945	-0.00532198	0.981166	15.8992	-0.052579	0.832216	16.743	0.112275	0.648746	AT1G17970	protein_coding
AT1G17980	13.9265	13.5128	-0.0435024	0.837776	15.0251	0.0888378	0.703102	12.9057	-0.0402846	0.863499	PAPS1	protein_coding
AT1G17990	2.64383	2.40193	-0.138438	0.749867	2.27571	-0.237032	0.600021	1.75874	-0.518552	0.318409	AT1G17990	protein_coding
AT1G18000	0.868403	0.650945	-0.415829	0.438086	0.823051	-0.0980936	0.850665	0.435224	-0.927066	0.115317	AT1G18000	protein_coding
AT1G18010	0	0	0	1	0	0	1	0	0	1	AT1G18010	protein_coding
AT1G18020	0	0	0	1	0	0	1	0	0	1	AT1G18020	protein_coding
AT1G18030	8.95169	10.3977	0.216027	0.470013	9.69622	0.0945527	0.779732	8.29471	-0.0404261	0.904546	AT1G18030	protein_coding
AT1G18040	6.49367	5.48857	-0.242604	0.48971	7.18778	0.125801	0.73007	5.37859	-0.202265	0.590672	CDKD1;3	protein_coding
AT1G18050	0	0.192466	1.79769e+30	0.0623071	0	0	1	0	0	1	AT1G18050	protein_coding
AT1G18060	104.829	101.991	-0.0395989	0.847289	77.1683	-0.462666	0.0431652	84.2618	-0.245545	0.282261	AT1G18060	protein_coding
AT1G18070	51.0394	50.9738	-0.00185496	0.99351	53.3569	0.0433539	0.871081	46.923	-0.051773	0.824916	AT1G18070	protein_coding
AT1G18075	15.4469	19.1302	0.308537	0.692873	8.7841	-0.835059	0.430302	22.0636	0.583896	0.466366	MIR159	mirna
AT1G18080	317.678	196.605	-0.692264	0.00317151	219.929	-0.551238	0.0359485	290.21	-0.0609255	0.804453	RACK1A	protein_coding
AT1G18090	1.57828	1.92951	0.289878	0.621962	1.30404	-0.296088	0.661675	1.41291	-0.0901505	0.891791	AT1G18090	protein_coding
AT1G18100	10.5971	15.9607	0.590853	0.0188427	11.9792	0.156148	0.57753	12.4385	0.300689	0.279928	E12A11	protein_coding
AT1G18130	0	0	0	1	0.436544	1.79769e+30	0.0822961	0.913747	1.79769e+30	0.0163891	AT1G18130	protein_coding
AT1G18140	1.45223	1.89573	0.384486	0.321536	1.89718	0.364878	0.361152	1.46384	0.0810346	0.843959	LAC1	protein_coding
AT1G18150	17.3006	19.8656	0.199445	0.34467	20.0372	0.191149	0.415733	16.6319	0.0126715	0.958705	ATMPK8	protein_coding
AT1G18160	12.6699	16.084	0.344217	0.0952939	18.8756	0.554407	0.0155882	13.1725	0.125662	0.585922	AT1G18160	protein_coding
AT1G18170	48.083	45.3829	-0.0833761	0.690402	43.281	-0.172503	0.459094	47.8825	0.0635142	0.784635	AT1G18170	protein_coding
AT1G18180	4.56562	4.77082	0.0634242	0.896267	5.61182	0.276946	0.593992	5.54766	0.350609	0.490992	AT1G18180	protein_coding
AT1G18190	7.05347	8.53032	0.274267	0.286092	8.97624	0.327068	0.246771	7.69935	0.195946	0.493436	GC2	protein_coding
AT1G18200	2.19586	1.49122	-0.558287	0.66544	2.08118	-0.0980936	0.941942	0.995701	-1.07146	0.515889	RABA6b	protein_coding
AT1G18210	102.788	68.3806	-0.588013	0.0183495	73.5605	-0.503379	0.0696653	80.9101	-0.275738	0.298221	AT1G18210	protein_coding
AT1G18220	0	0	0	1	0	0	1	0	0	1	ATPUP9	protein_coding
AT1G18240	0	0	0	1	0	0	1	0	0	1	AT1G18240	transposable_element_gene
AT1G18250	20.4105	20.7913	0.0266657	0.915827	20.3879	-0.0223126	0.933555	20.667	0.0875548	0.741549	ATLP-1	protein_coding
AT1G18260	31.4234	29.2267	-0.104551	0.609881	31.1416	-0.0337088	0.882599	36.0881	0.269225	0.238418	AT1G18260	protein_coding
AT1G18265	2.18343	2.35354	0.108238	0.807829	2.0694	-0.0980936	0.832348	2.4385	0.228939	0.609942	AT1G18265	protein_coding
AT1G18270	11.7822	13.1414	0.157505	0.448024	13.7781	0.205058	0.372334	12.8556	0.195332	0.397765	AT1G18270	protein_coding
AT1G18280	0	0.0741231	1.79769e+30	0.187639	0	0	1	0.474939	1.79769e+30	0.0163891	AT1G18280	protein_coding
AT1G18290	0.979505	1.37849	0.492961	0.396091	1.43472	0.529938	0.364413	0.989249	0.0838224	0.892774	AT1G18290	protein_coding
AT1G18300	11.885	9.60145	-0.307816	0.259454	29.7646	1.30375	7.24673e-07	10.1806	-0.153777	0.590292	NUDT4	protein_coding
AT1G18310	0	0	0	1	0	0	1	0	0	1	AT1G18310	protein_coding
AT1G18320	1.23173	1.01696	-0.276426	0.684741	1.94567	0.638872	0.303928	1.52042	0.373329	0.563657	AT1G18320	protein_coding
AT1G18330	3.91784	6.08176	0.634432	0.0368164	5.47851	0.463018	0.147538	8.03726	1.10619	0.000307282	EPR1	protein_coding
AT1G18335	6.49335	6.3779	-0.0258824	0.933346	7.63974	0.21385	0.500567	5.27112	-0.231311	0.48274	AT1G18335	protein_coding
AT1G18340	11.2735	9.79771	-0.202425	0.438935	9.74752	-0.230544	0.411092	11.2478	0.0662394	0.808755	AT1G18340	protein_coding
AT1G18350	0.383308	0.284825	-0.428429	0.816303	0.799238	1.03941	0.498246	0.304167	-0.264101	0.880794	ATMKK7	protein_coding
AT1G18360	10.4278	12.5429	0.266435	0.261327	9.44593	-0.163385	0.540193	6.92008	-0.522037	0.0554	AT1G18360	protein_coding
AT1G18370	2.72184	2.62178	-0.0540334	0.849815	4.0349	0.547242	0.0575742	3.19364	0.300163	0.304226	ATNACK1	protein_coding
AT1G18382	0	0	0	1	0	0	1	0	0	1	AT1G18382	other_rna
AT1G18390	4.31915	5.0117	0.214551	0.534872	4.51778	0.0441503	0.906067	5.35637	0.380044	0.300215	AT1G18390	protein_coding
AT1G18400	19.0279	24.8571	0.38554	0.099026	33.2209	0.783262	0.00176006	45.8938	1.33972	5.57708e-08	BEE1	protein_coding
AT1G18410	0.0842385	0.104325	0.308537	0.719995	0.159678	0.901906	0.304904	0.0334229	-1.2641	0.320201	AT1G18410	protein_coding
AT1G18415	1.63915	1.26876	-0.369535	0.456145	1.39172	-0.256791	0.622299	1.5446	-0.0161734	0.974005	AT1G18415	other_rna
AT1G18420	4.0001	4.60007	0.201621	0.534644	4.87439	0.264476	0.442974	4.25552	0.158842	0.649361	AT1G18420	protein_coding
AT1G18430	0	0	0	1	0	0	1	0	0	1	AT1G18430	pre_trna
AT1G18440	11.0583	7.35654	-0.588034	0.0374795	7.15244	-0.649335	0.0309582	6.22559	-0.759309	0.0122659	AT1G18440	protein_coding
AT1G18450	33.3901	29.9374	-0.15747	0.446014	33.8132	-0.00254234	0.991144	29.1418	-0.126784	0.581914	ATARP4	protein_coding
AT1G18460	21.0033	17.4154	-0.270247	0.192072	17.9698	-0.245746	0.285332	20.1717	0.0112643	0.960906	AT1G18460	protein_coding
AT1G18470	22.1314	27.1949	0.297243	0.155294	26.9173	0.261731	0.258203	25.4524	0.271248	0.246164	AT1G18470	protein_coding
AT1G18480	20.5348	20.2879	-0.0174496	0.936952	19.7357	-0.077972	0.749209	23.0693	0.237446	0.324806	AT1G18480	protein_coding
AT1G18485	3.4369	2.86208	-0.264042	0.336523	2.47114	-0.496643	0.0956311	2.93418	-0.158608	0.582227	AT1G18485	protein_coding
AT1G18486	0	0	0	1	0	0	1	0	0	1	AT1G18486	protein_coding
AT1G18490	8.22718	8.42326	0.0339804	0.894064	8.86081	0.086331	0.751196	8.27192	0.0773674	0.776074	AT1G18490	protein_coding
AT1G18500	46.2003	45.2759	-0.0291587	0.887326	48.2874	0.0430341	0.851407	49.5	0.16907	0.459588	MAML-4	protein_coding
AT1G18510	0	0	0	1	0	0	1	0	0	1	TET16	protein_coding
AT1G18520	0	0	0	1	0	0	1	0.0618829	1.79769e+30	0.169863	TET11	protein_coding
AT1G18530	0.25074	0	-1.79769e+30	0.129929	0.237645	-0.0980936	0.961681	0	-1.79769e+30	0.147731	AT1G18530	protein_coding
AT1G18540	283.41	219.687	-0.367437	0.0888605	226.675	-0.342973	0.154674	262.376	-0.0417085	0.858577	AT1G18540	protein_coding
AT1G18550	1.81657	2.07212	0.189892	0.580909	2.23518	0.27847	0.432323	1.99787	0.20679	0.561659	AT1G18550	protein_coding
AT1G18560	1.80444	1.32818	-0.442104	0.243259	1.45206	-0.334161	0.386333	1.86415	0.116503	0.751204	AT1G18560	protein_coding
AT1G18570	3.87986	5.9918	0.626984	0.033818	12.5823	1.67661	1.05041e-08	4.89639	0.405254	0.198382	BW51A	protein_coding
AT1G18580	7.78615	6.13035	-0.34494	0.165575	7.37952	-0.0980936	0.709752	6.93339	-0.0978072	0.710358	GAUT11	protein_coding
AT1G18590	28.9466	27.7739	-0.0596653	0.777877	21.4491	-0.453189	0.0572576	13.9676	-0.981766	6.48412e-05	SOT17	protein_coding
AT1G18600	13.3502	12.3834	-0.108449	0.64837	9.88673	-0.454004	0.0863621	8.83529	-0.525968	0.0479359	ATRBL12	protein_coding
AT1G18610	6.79248	6.08263	-0.159242	0.527642	5.54636	-0.313107	0.254046	4.78193	-0.436803	0.114355	AT1G18610	protein_coding
AT1G18620	23.6164	21.8996	-0.108886	0.589393	22.6297	-0.0822795	0.719747	19.6452	-0.19607	0.392226	AT1G18620	protein_coding
AT1G18630	24.7715	27.7639	0.164526	0.637043	30.9908	0.302444	0.424467	30.9597	0.391251	0.302529	GR-RBP6	protein_coding
AT1G18640	27.5453	24.5718	-0.164799	0.525407	23.1988	-0.268465	0.360325	23.1565	-0.180845	0.538577	PSP	protein_coding
AT1G18650	65.5443	53.2428	-0.299885	0.149874	59.4494	-0.161519	0.48333	69.1089	0.145942	0.525873	PDCB3	protein_coding
AT1G18660	29.029	25.2513	-0.201135	0.463853	26.0695	-0.175845	0.536204	18.3663	-0.590893	0.0272838	AT1G18660	protein_coding
AT1G18670	9.85456	10.3737	0.0740714	0.738878	11.8588	0.246391	0.310261	10.5687	0.170477	0.484842	IBS1	protein_coding
AT1G18680	13.5041	13.336	-0.0180628	0.949472	12.4678	-0.135896	0.655284	15.8891	0.304183	0.298601	AT1G18680	protein_coding
AT1G18690	4.62179	4.01888	-0.201658	0.463555	4.59788	-0.0281916	0.922052	3.3554	-0.392425	0.184883	AT1G18690	protein_coding
AT1G18700	13.8444	12.8472	-0.107853	0.709116	15.0182	0.0966795	0.755367	12.1767	-0.115647	0.709197	AT1G18700	protein_coding
AT1G18710	17.4795	18.0701	0.0479455	0.839909	12.8461	-0.465037	0.0818978	13.3415	-0.320195	0.225484	AtMYB47	protein_coding
AT1G18720	120.422	126.056	0.0659664	0.748805	107.883	-0.179344	0.433831	112.319	-0.030953	0.892211	AT1G18720	protein_coding
AT1G18730	140.579	190.118	0.435514	0.0570478	141.103	-0.0153435	0.952479	146.48	0.128866	0.629311	NDF6	protein_coding
AT1G18735	9.9539	14.6168	0.554293	0.608921	14.5554	0.527511	0.641058	13.992	0.560812	0.625044	AT1G18735	other_rna
[truncated: 30,356 more rows]
