# Supplementary material for: The SET Domain Proteins SUVH2 and SUVH9 Are Required for Pol V Occupancy at RNA-Directed DNA Methylation Loci
Source: PLoS Genet. 2014 Jan 22;10(1):e1003948. doi: 10.1371/journal.pgen.1003948 (PMC3898904; doi:10.1371/journal.pgen.1003948)
Supplement: Table S5 — List of DNA oligonucleotides used in this study. (XLS) [file pgen.1003948.s011.xls]

## Sheet: Sheet1
Table S5. List of DNA oligonucleotides used in this study.
Primers for PCR based methylation , RT-PCR, Probe amplification
AtSN1-HaeIII-F, HaeIII PCR	ACTTAATTAGCACTCAAATTAAACAAAATAAGT
AtSN1-HaeIII-R, HaeIII PCR	TTTAAACATAAGAAGAAGTTCCTTTTTCATCTAC
IGN5-HaeIII-F, HaeIII PCR, RT-PCR for transcript B	TCCCGAGAAGAGTAGAACAAATGCTAAAA
IGN5-HaeIII-R, HaeIII PCR, RT-PCR for transcript B	CTGAGGTATTCCATAGCCCCTGATCC
IGN25-HaeIII-F, HaeIII PCR, RT-PCR	CTTCTTATCGTGTTACATTGAGAACTCTTTCC
IGN25-HaeIII-R, HaeIII PCR, RT-PCR	ATTCGTGTGGGCTTGGCCTCTT
solo-LTR-AluⅠ-F, AluⅠPCR	AATGCATTACAAAAACCTTCTGA
solo-LTR-AluⅠ-R, AluⅠPCR	GGATTCACGATTAGAGAACGTAGA
Actin2-HaeIII-PCR-A65	CGAGCAGGAGATGGAAACCTCAAA
Actin2-HaeIII-PCR-A66	AAGAATGGAACCACCGATCCAGACA
AtSN1 B-F, RT-PCR for transcript B	TGAGAGATTTACCACTGGGCCAACA
AtSN1 B-R, RT-PCR for transcript B	TGAGGAGCTCAACACATAAATGGCAATA
Actin7-F2, RT-PCR	AGCCACTTGTCTGTGACAATGG
Actin7-R2, RT-PCR	CGTAGATTGGCACAGTGTGAGAC
Primers for real-time PCR
AtGP1-F	ACAGTGCCACAGTTGAGCAG
AtGP1-R	CAGAAAAATACTCGGTGCCAAT
ATS15	ACCAACGTGCTGTTGGCCCAGTGGTAAATC
AtSN1-F4	AAAATAAGTGGTGGTTGTACAAGC
solo LTR-A221	ATCAATTATTATGTCATGTTAAAACCGATTG
solo LTR-A222	TGTTTCGAGTTTTATTCTCTCTAGTCTTCATT
SDC-RT-F	ACGTTCTCGCAAGCTCATTT
SDC-RT-R	GCCATTACCATCTTCCCAGA
GB268_IGN5-A	acatgaagaaagcccaaacc
GB269_IGN5-A	gccgaataacagcaagtcct
GB282_IGN22	tggtccataggttcggaattt
GB283_IGN22	ggcatggtttgatatcaggag
GB288_IGN25	aaacccacctctttaggtcca
GB289_IGN25	ggcttggagagtccaacaat
actin2-A118	GAGAGATTCAGATGCCCAGAAGTC
actin2-A119	TGGATTCCAGCAGCTTCCA
Tublin-F	ATAACCGTTTCAAATTCTCTCTCTC
Tublin-R	TGCAAATCGTTCTCTCCTTG
IGN22-ChIP-F	CGGGTCCTTGACTCCTGAT
IGN22-ChIP-R	TCGTGACCGGAATAATTAAATGG
IGN26-ChIP-F	TTCCTGGCCGTTGATTGGT
IGN26-ChIP-R	CGTGACATTAGAAGCTCTACGAGAA
AtSN1-ChIP-F	CCAGAAATTCATCTTCTTTGGAAAAG
AtSN1-ChIP-R	GCCCAGTGGTAAATCTCTCAGATAGA
solo-LTR-ChIP-F	GGATAGAGATGAATGATGGATAATGACA
solo-LTR-ChIP-R	TTATTTTGATCAGTGTTATAAACCGGATA
IGN5-ChIP-F	AAGCCCAAACCATACACTAATAATCTAAT
IGN5-ChIP-R	CCGAATAACAGCAAGTCCTTTTAATA
Primers for yeast two-hybrid constructs
pGBKT7-DRM2-EcoRI-F	CCGGAATTC ATGGTGATTT GGAATAACGA TGATG
pGBKT7-DRM2-BamHI-R	CGCGGATCC TCAAGATCCTCTCATCCTCGCAC
pGBKT7-IDN2-EcoRI-F	CCGGAATTC ATGGGAAGCA CTGTGATTTT AAGCT
pGBKT7-IDN2-BamHI-R	CGCGGATCC CTAAGCCATTCCACGCTTGCGT
pGBKT7-DMS3-EcoRI-F	CCGGAATTCATGTATCCGACTGGTCAACAGATTTC
pGBKT7-DMS3-BamHI-R	CGCGGATCCTCATCTGGGTGTGTTCATTGGCTGA
pGBKT7-AGO4-EcoRI-F	CGCGGATCC GTATGGATTCAA CAAATGGTAA CGGA
pGBKT7-AGO4-BamHI-R	CGCGGATCC TTAACAGAAGAACATGGAGTTGGC
pGADT7-RDM1-EcoRI-F	CCGGAATTC ATGCAAAGCTCAATGACAATGG
pGADT7-RDM1-BamHI-R	CGCGGATCCTTTCTCAGGAAAGATTGGGTCAATG
pGADT7/pGBKT7-SUVH2-XmaⅠ-F	TCCCCCCGGG GGAAGGATGAGTACATTGTTACC
pGADT7/pGBKT7-SUVH2-BamHⅠ-F	CGGGATCC TAATGCCATAGGAAGCAAGACAG
pGADT7/pGBKT7-SUVH9-XmaⅠ-F	TCCCCCCGGG ATGGGTTCTTCTCACATTCCTCTTG
pGADT7/pGBKT7-SUVH9-BamHⅠ-F	CGGGATCC ATTACAAATGGCAAGCTTGGCGTTC
pGADT7-SUVH2-a-XmaⅠ-F	TCCCCCCGGG GGAAGGATGAGTACATTGTTACC
pGADT7-SUVH2-a-BamHⅠ-R	CGGGATCC TAGAAACACGGGTACATTCTCCTTC
pGADT7-SUVH2-b-XmaⅠ-F	TCCCCCCGGG GACCTTTCTAACAAGAAGGAGA
pGADT7-SUVH2-b-BamHⅠ-R	CGGGATCC TAATGCCATAGGAAGCAAGACAG
pGADT7-SUVH2-c-XmaⅠ-F	TCCCCCCGGG GGAAGGATGAGTACATTGTTACC
pGADT7-SUVH2-c-BamHⅠ-R	CGGGATCC ACCGGTTTCCTTCGATCTGAA
pGADT7-SUVH9-a-XmaⅠ-F	TCCCCCCGGG ATGGGTTCTTCTCACATTCCTCTTG
pGADT7-SUVH9-a-BamHⅠ-R	CGGGATCC CTCAGCCTGTCCTTCAATCCTCT
pGADT7-SUVH9-b-XmaⅠ-F	TCCCCCCGGG TCGAATGGGAAGGAGAATGTTCCTG
pGADT7-SUVH9-b-BamHⅠ-R	CGGGATCC ATTACAAATGGCAAGCTTGGCGTTC
pGADT7-SUVH9-c-XmaⅠ-F	TCCCCCCGGG ATGGGTTCTTCTCACATTCCTCTTG
pGADT7-SUVH9-c-BamHⅠ-R	CGGGATCC ACCCGTTTCCAGTGACCTAAAC
pGADT7/pGBKT7-MORC1-NdeⅠ-F	GGAATTCCATATGATGGCGAAAAATTACACAGTCG
pGADT7/pGBKT7-MORC1-XmaⅠ-F	TCCCCCCGGGCTAAACTTGTTGCATCTCCTTC
pGADT7/pGBKT7-AT4G36280-NdeⅠ-F	GGAATTCCATATGATGCCTCCTATGGCGAAAAAT
pGADT7/pGBKT7-AT4G36280-XmaⅠ-F	TCCCCCCGGGCTAAGCTTGTTGCATCTCCTTCTT
pGADT7-MORC6-EcoRⅠ-F	CCGGAATTCATGAGTCACGATAGAAGTGTTAACG
pGADT7-MORC6-ClaⅠ-F	CCATCGATCTACGTATTTACATTTCTTCTGTGCTC
pGBKT7-MORC6-EcoRI-F	CCGGAATTCATGAGTCACGATAGAAGTGTTAACG
pGBKT7-MORC6-PstI-R	AAAACTGCAGCTACGTATTTACATTTCTTCTGTGCTC
Primers for plant gene expression constructs
pCambia1305-SUVH2-KpnⅠ-F	GGGGTACC GCAGAAGGAATAGACGTGTAGGGAG
pCambia1305-SUVH2-SalⅠ-R	ACGCGTCGAC GTTGCAGATGGCGAGCTTGCCGTT
pCambia1305-SUVH9-KpnⅠ-F	GGGGTACC CTTGGTCTGTTGCTGATGTTCTC
pCambia1305-SUVH9-SalⅠ-R	ACGCGTCGAC ATTACAAATGGCAAGCTTGGCGTTC
pRI909-MORC6-SalⅠ-F	cgcgtcgacGAAATTAAAGTAAAAGTTGTGGATGAGAAG
pRI909-MORC6-SalⅠ-R	cgcgtcgacCGTATTTACATTTCTTCTGTGCTCGTC
pCambia1305-MORC1-KpnⅠ-F	CGGGGTACCGCCTCTACCTCGTCTTACCGATTTT
pCambia1305-MORC1-XbaⅠ-R	TGCTCTAGAAACTTGTTGCATCTCCTTCTTCTTAGC
SUVH2-H596K-F	GGCTTGCTACATTAGTAAAAGCAAAGAACCAA
SUVH2-H596K-R	TTGGTTCTTTGCTTTTACTAATGTAGCAAGCC
SUVH2-P600A-F	GTCACAGCAAAGAAGCAAATGTGATGGTGCA
SUVH2-P600A-R	TGCACCATCACATTTGCTTCTTTGCTGTGAC
